# Supplementary material for: Gene Expression Profiles Reveal Extracellular Matrix and Inflammatory Signaling in Radiation-Induced Premature Differentiation of Human Fibroblast in vitro
Source: Front Cell Dev Biol. 2021 Feb 18;9:539893. doi: 10.3389/fcell.2021.539893 (PMC7930333; doi:10.3389/fcell.2021.539893)
Supplement: Supplementary file 1 [file Table_1.XLSX]

## Sheet: Exp. #1-2_up-regulated genes
MA 4 Gy, day 2							MA 4 Gy, day 3							MA 4 Gy, day 5							MA 2x4 Gy, day 5							AR 3x4 Gy, day 2/+2h
Probe_Set_ID	GeneSymbol	GeneName	Mean	95% c.i. (lower)	95% c.i. (upper)		Probe_Set_ID	GeneSymbol	GeneName	Mean	95% c.i. (lower)	95% c.i. (upper)		Probe_Set_ID	GeneSymbol	GeneName	Mean	95% c.i. (lower)	95% c.i. (upper)		Probe_Set_ID	GeneSymbol	GeneName	Mean	95% c.i. (lower)	95% c.i. (upper)		Probe_Set_ID	GeneSymbol	GeneName	Mean	95% c.i. (lower)	95% c.i. (upper)
9023_at	CH25H	cholesterol 25-hydroxylase	3.83131	3.48725	4.17537		1301_at	COL11A1	collagen type XI alpha 1 chain	5.15062	4.80303	5.49822		1301_at	COL11A1	collagen type XI alpha 1 chain	6.34398	5.92838	6.75958		1301_at	COL11A1	collagen type XI alpha 1 chain	6.53148	6.1573	6.90567		347_at	APOD	apolipoprotein D	4.2749	3.93061	4.6192
5806_at	PTX3	pentraxin 3	3.15139	2.80732	3.49545		9023_at	CH25H	cholesterol 25-hydroxylase	4.64625	4.29865	4.99384		8707_at	B3GALT2	beta-1,3-galactosyltransferase 2	5.03535	4.61975	5.45095		8707_at	B3GALT2	beta-1,3-galactosyltransferase 2	5.08467	4.71048	5.45885		1675_at	CFD	complement factor D	4.18262	3.83832	4.52691
4982_at	TNFRSF11B	TNF receptor superfamily member 11b	3.03974	2.69568	3.3838		256691_at	MAMDC2	MAM domain containing 2	4.43717	4.08958	4.78477		9023_at	CH25H	cholesterol 25-hydroxylase	4.77955	4.36395	5.19515		256691_at	MAMDC2	MAM domain containing 2	4.99235	4.61816	5.36653		55959_at	SULF2	sulfatase 2	4.14648	3.80219	4.49078
221091_at	LRRN4CL	LRRN4 C-terminal like	2.97517	2.6311	3.31923		7286_at	TUFT1	tuftelin 1	4.01575	3.66816	4.36335		256691_at	MAMDC2	MAM domain containing 2	4.76041	4.34482	5.17601		1404_at	HAPLN1	hyaluronan and proteoglycan link protein	4.76751	4.39333	5.1417		9518_at	GDF15	growth differentiation factor 15	4.10669	3.76239	4.45099
7286_at	TUFT1	tuftelin 1	2.96302	2.61896	3.30708		9518_at	GDF15	growth differentiation factor 15	4.0044	3.65681	4.352		1404_at	HAPLN1	hyaluronan and proteoglycan link protein	4.7597	4.3441	5.1753		9023_at	CH25H	cholesterol 25-hydroxylase	4.76295	4.38876	5.13713		4969_at	OGN	osteoglycin	4.09253	3.74823	4.43683
27123_at	DKK2	dickkopf WNT signaling pathway inhibitor	2.94622	2.60215	3.29028		4982_at	TNFRSF11B	TNF receptor superfamily member 11b	3.98701	3.63941	4.3346		58494_at	JAM2	junctional adhesion molecule 2	4.67945	4.26385	5.09505		58494_at	JAM2	junctional adhesion molecule 2	4.76148	4.38729	5.13567		125_at	ADH1B	alcohol dehydrogenase 1B (class I), beta	3.93823	3.59394	4.28253
9770_at	RASSF2	Ras association domain family member 2	2.92771	2.58365	3.27177		9770_at	RASSF2	Ras association domain family member 2	3.97654	3.62894	4.32413		9518_at	GDF15	growth differentiation factor 15	4.66846	4.25287	5.08406		9518_at	GDF15	growth differentiation factor 15	4.70948	4.33529	5.08367		81578_at	COL21A1	collagen type XXI alpha 1 chain	3.91406	3.56977	4.25836
84709_at	MGARP	mitochondria localized glutamic acid ric	2.87801	2.53394	3.22207		84709_at	MGARP	mitochondria localized glutamic acid ric	3.92684	3.57924	4.27443		7164_at	TPD52L1	TPD52 like 1	4.59901	4.18341	5.0146		1959_at	EGR2	early growth response 2	4.60432	4.23014	4.97851		283120_at	H19	H19 imprinted maternally expressed trans	3.88916	3.54486	4.23346
10231_at	RCAN2	regulator of calcineurin 2	2.79783	2.45376	3.14189		1404_at	HAPLN1	hyaluronan and proteoglycan link protein	3.90911	3.56152	4.25671		83872_at	HMCN1	hemicentin 1	4.41833	4.00274	4.83393		84709_at	MGARP	mitochondria localized glutamic acid ric	4.55769	4.18351	4.93188		2202_at	EFEMP1	EGF containing fibulin extracellular mat	3.87256	3.52826	4.21685
3569_at	IL6	interleukin 6	2.77205	2.42798	3.11611		29995_at	LMCD1	LIM and cysteine rich domains 1	3.8463	3.49871	4.19389		79853_at	TM4SF20	transmembrane 4 L six family member 20	4.40606	3.99046	4.82166		7164_at	TPD52L1	TPD52 like 1	4.39051	4.01633	4.7647		1306_at	COL15A1	collagen type XV alpha 1 chain	3.84521	3.50092	4.18951
1301_at	COL11A1	collagen type XI alpha 1 chain	2.76146	2.4174	3.10552		8707_at	B3GALT2	beta-1,3-galactosyltransferase 2	3.81221	3.46461	4.1598		54829_at	ASPN	asporin	4.31307	3.89747	4.72866		7286_at	TUFT1	tuftelin 1	4.23743	3.86325	4.61162		9635_at	CLCA2	chloride channel accessory 2	3.79565	3.45136	4.13995
283078_at	MKX	mohawk homeobox	2.64724	2.30317	2.9913		221091_at	LRRN4CL	LRRN4 C-terminal like	3.67683	3.32923	4.02442		84709_at	MGARP	mitochondria localized glutamic acid ric	4.18611	3.77052	4.60171		387763_at	C11orf96	chromosome 11 open reading frame 96	4.19514	3.82096	4.56933		80310_at	PDGFD	platelet derived growth factor D	3.70337	3.35907	4.04767
8988_at	HSPB3	heat shock protein family B (small) memb	2.623	2.27893	2.96706		3569_at	IL6	interleukin 6	3.63972	3.29213	3.98732		387763_at	C11orf96	chromosome 11 open reading frame 96	4.16584	3.75025	4.58144		9770_at	RASSF2	Ras association domain family member 2	4.16013	3.78595	4.53432		28959_at	TMEM176B	transmembrane protein 176B	3.6377	3.2934	3.98199
84171_at	LOXL4	lysyl oxidase like 4	2.5983	2.25423	2.94236		5806_at	PTX3	pentraxin 3	3.51467	3.16707	3.86226		57007_at	ACKR3	atypical chemokine receptor 3	4.12268	3.70709	4.53828		27123_at	DKK2	dickkopf WNT signaling pathway inhibitor	4.15862	3.78443	4.5328		8839_at	CCN5	cellular communication network factor 5	3.60693	3.26264	3.95123
1545_at	CYP1B1	cytochrome P450 family 1 subfamily B mem	2.54279	2.19873	2.88685		283078_at	MKX	mohawk homeobox	3.45339	3.10579	3.80098		9770_at	RASSF2	Ras association domain family member 2	4.1113	3.69571	4.5269		57007_at	ACKR3	atypical chemokine receptor 3	4.15198	3.7778	4.52617		150_at	ADRA2A	adrenoceptor alpha 2A	3.58179	3.23749	3.92608
387758_at	FIBIN	fin bud initiation factor homolog	2.4877	2.14364	2.83177		84171_at	LOXL4	lysyl oxidase like 4	3.44693	3.09933	3.79452		84171_at	LOXL4	lysyl oxidase like 4	4.10709	3.69149	4.52268		64798_at	DEPTOR	DEP domain containing MTOR interacting p	4.14338	3.76919	4.51756		1842_at	ECM2	extracellular matrix protein 2	3.5625	3.2182	3.9068
1295_at	COL8A1	collagen type VIII alpha 1 chain	2.44209	2.09802	2.78615		83872_at	HMCN1	hemicentin 1	3.37292	3.02533	3.72052		1959_at	EGR2	early growth response 2	4.10091	3.68531	4.5165		54829_at	ASPN	asporin	4.14022	3.76603	4.5144		30061_at	SLC40A1	solute carrier family 40 member 1	3.46436	3.12006	3.80865
83872_at	HMCN1	hemicentin 1	2.43689	2.09282	2.78095		27123_at	DKK2	dickkopf WNT signaling pathway inhibitor	3.32512	2.97753	3.67272		10628_at	TXNIP	thioredoxin interacting protein	4.07992	3.66433	4.49552		84171_at	LOXL4	lysyl oxidase like 4	4.12271	3.74852	4.4969		1363_at	CPE	carboxypeptidase E	3.46289	3.11859	3.80719
358_at	AQP1	aquaporin 1 (Colton blood group)	2.41861	2.07454	2.76267		1959_at	EGR2	early growth response 2	3.30745	2.95985	3.65504		4982_at	TNFRSF11B	TNF receptor superfamily member 11b	4.02607	3.61047	4.44167		157506_at	RDH10	retinol dehydrogenase 10	4.0933	3.71911	4.46749		22824_at	HSPA4L	heat shock protein family A (Hsp70) memb	3.38721	3.04291	3.7315
132671_at	SPATA18	spermatogenesis associated 18	2.40997	2.06591	2.75404		157506_at	RDH10	retinol dehydrogenase 10	3.27689	2.9293	3.62449		7286_at	TUFT1	tuftelin 1	4.02161	3.60602	4.43721		79853_at	TM4SF20	transmembrane 4 L six family member 20	4.08526	3.71107	4.45945		6489_at	ST8SIA1	ST8 alpha-N-acetyl-neuraminide alpha-2,8	3.35254	3.00824	3.69684
57214_at	CEMIP	cell migration inducing hyaluronidase 1	2.38072	2.03666	2.72478		57007_at	ACKR3	atypical chemokine receptor 3	3.20716	2.85956	3.55475		157506_at	RDH10	retinol dehydrogenase 10	3.98881	3.57321	4.4044		221091_at	LRRN4CL	LRRN4 C-terminal like	4.03815	3.66397	4.41234		1475_at	CSTA	cystatin A	3.28149	2.9372	3.62579
8707_at	B3GALT2	beta-1,3-galactosyltransferase 2	2.37617	2.03211	2.72023		54541_at	DDIT4	DNA damage inducible transcript 4	3.18155	2.83396	3.52915		221091_at	LRRN4CL	LRRN4 C-terminal like	3.96394	3.54834	4.37953		5806_at	PTX3	pentraxin 3	4.01662	3.64244	4.39081		1116_at	CHI3L1	chitinase 3 like 1	3.24414	2.89984	3.58844
25878_at	MXRA5	matrix remodeling associated 5	2.35744	2.01337	2.7015		387763_at	C11orf96	chromosome 11 open reading frame 96	3.17952	2.83192	3.52711		29995_at	LMCD1	LIM and cysteine rich domains 1	3.95177	3.53617	4.36737		83872_at	HMCN1	hemicentin 1	4.01501	3.64083	4.3892		7123_at	CLEC3B	C-type lectin domain family 3 member B	3.24072	2.89643	3.58502
57722_at	IGDCC4	immunoglobulin superfamily DCC subclass	2.28006	1.936	2.62412		1295_at	COL8A1	collagen type VIII alpha 1 chain	3.06416	2.71656	3.41175		64798_at	DEPTOR	DEP domain containing MTOR interacting p	3.92463	3.50903	4.34022		29995_at	LMCD1	LIM and cysteine rich domains 1	4.01476	3.64057	4.38894		54757_at	FAM20A	FAM20A golgi associated secretory pathwa	3.15234	2.80805	3.49664
57007_at	ACKR3	atypical chemokine receptor 3	2.26624	1.92218	2.6103		100505633_at	LINC01133	long intergenic non-protein coding RNA 1	3.04936	2.70177	3.39696		27123_at	DKK2	dickkopf WNT signaling pathway inhibitor	3.89934	3.48374	4.31494		4982_at	TNFRSF11B	TNF receptor superfamily member 11b	4.01338	3.63919	4.38756		5348_at	FXYD1	FXYD domain containing ion transport reg	3.13037	2.78608	3.47467
29995_at	LMCD1	LIM and cysteine rich domains 1	2.24718	1.90312	2.59124		57722_at	IGDCC4	immunoglobulin superfamily DCC subclass	3.01883	2.67124	3.36643		100506119_at	LINC01503	long intergenic non-protein coding RNA 1	3.87173	3.45614	4.28733		10628_at	TXNIP	thioredoxin interacting protein	3.9725	3.59832	4.34669		1620_at	BRINP1	BMP/retinoic acid inducible neural speci	3.12109	2.7768	3.46539
8840_at	CCN4	cellular communication network factor 4	2.21731	1.87324	2.56137		54829_at	ASPN	asporin	3.01717	2.66957	3.36476		84624_at	FNDC1	fibronectin type III domain containing 1	3.86048	3.44488	4.27608		57722_at	IGDCC4	immunoglobulin superfamily DCC subclass	3.96414	3.58996	4.33833		2643_at	GCH1	GTP cyclohydrolase 1	3.10864	2.76435	3.45294
9518_at	GDF15	growth differentiation factor 15	2.2129	1.86884	2.55696		8988_at	HSPB3	heat shock protein family B (small) memb	2.95356	2.60597	3.30116		3569_at	IL6	interleukin 6	3.84578	3.43018	4.26137		84624_at	FNDC1	fibronectin type III domain containing 1	3.90833	3.53415	4.28252		1805_at	DPT	dermatopontin	3.09229	2.74799	3.43658
3434_at	IFIT1	interferon induced protein with tetratri	2.15333	1.80927	2.4974		53833_at	IL20RB	interleukin 20 receptor subunit beta	2.92407	2.57648	3.27166		5806_at	PTX3	pentraxin 3	3.83693	3.42134	4.25253		283078_at	MKX	mohawk homeobox	3.84353	3.46934	4.21771		57722_at	IGDCC4	immunoglobulin superfamily DCC subclass	3.08789	2.74359	3.43219
51313_at	GASK1B	golgi associated kinase 1B	2.14801	1.80394	2.49207		3429_at	IFI27	interferon alpha inducible protein 27	2.9217	2.57411	3.2693		53833_at	IL20RB	interleukin 20 receptor subunit beta	3.82837	3.41277	4.24396		53833_at	IL20RB	interleukin 20 receptor subunit beta	3.83911	3.46492	4.21329		7373_at	COL14A1	collagen type XIV alpha 1 chain	3.07983	2.73554	3.42413
55959_at	SULF2	sulfatase 2	2.11783	1.77377	2.46189		7164_at	TPD52L1	TPD52 like 1	2.91248	2.56489	3.26008		283078_at	MKX	mohawk homeobox	3.8113	3.3957	4.2269		100506119_at	LINC01503	long intergenic non-protein coding RNA 1	3.79263	3.41845	4.16682		4958_at	OMD	osteomodulin	3.07739	2.7331	3.42169
5069_at	PAPPA	pappalysin 1	2.11081	1.76675	2.45487		84624_at	FNDC1	fibronectin type III domain containing 1	2.90931	2.56171	3.2569		57722_at	IGDCC4	immunoglobulin superfamily DCC subclass	3.71268	3.29708	4.12828		91947_at	ARRDC4	arrestin domain containing 4	3.71209	3.33791	4.08628		4239_at	MFAP4	microfibril associated protein 4	2.99854	2.65424	3.34283
2152_at	F3	coagulation factor III, tissue factor	2.05698	1.71292	2.40104		358_at	AQP1	aquaporin 1 (Colton blood group)	2.90005	2.55246	3.24765		1306_at	COL15A1	collagen type XV alpha 1 chain	3.65362	3.23803	4.06922		1842_at	ECM2	extracellular matrix protein 2	3.69536	3.32117	4.06955		107987251_at	LOC107987251	uncharacterized LOC107987251	2.99463	2.65033	3.33892
54532_at	USP53	ubiquitin specific peptidase 53	2.04358	1.69952	2.38764		58494_at	JAM2	junctional adhesion molecule 2	2.86841	2.52082	3.21601		1545_at	CYP1B1	cytochrome P450 family 1 subfamily B mem	3.62677	3.21118	4.04237		7292_at	TNFSF4	TNF superfamily member 4	3.68941	3.31522	4.0636		718_at	C3	complement C3	2.99219	2.64789	3.33648
79783_at	SUGCT	succinyl-CoA:glutarate-CoA transferase	2.03987	1.6958	2.38393		2744_at	GLS	glutaminase	2.80698	2.45939	3.15458		1842_at	ECM2	extracellular matrix protein 2	3.62456	3.20896	4.04016		3569_at	IL6	interleukin 6	3.62605	3.25186	4.00024		220965_at	FAM13C	family with sequence similarity 13 membe	2.98901	2.64472	3.33331
1052_at	CEBPD	CCAAT enhancer binding protein delta	2.02773	1.68367	2.37179		79094_at	CHAC1	ChaC glutathione specific gamma-glutamyl	2.79724	2.44964	3.14483		91947_at	ARRDC4	arrestin domain containing 4	3.59198	3.17638	4.00757		1545_at	CYP1B1	cytochrome P450 family 1 subfamily B mem	3.59455	3.22036	3.96873		54829_at	ASPN	asporin	2.97021	2.62592	3.31451
10628_at	TXNIP	thioredoxin interacting protein	2.00473	1.66067	2.34879		10628_at	TXNIP	thioredoxin interacting protein	2.78305	2.43545	3.13064		1295_at	COL8A1	collagen type VIII alpha 1 chain	3.53291	3.11731	3.9485		1306_at	COL15A1	collagen type XV alpha 1 chain	3.58136	3.20717	3.95554		6414_at	SELENOP	selenoprotein P	2.96924	2.62494	3.31353
2744_at	GLS	glutaminase	2.00425	1.66019	2.34831		57214_at	CEMIP	cell migration inducing hyaluronidase 1	2.77525	2.42765	3.12284		358_at	AQP1	aquaporin 1 (Colton blood group)	3.51284	3.09725	3.92844		55959_at	SULF2	sulfatase 2	3.53922	3.16503	3.9134		11096_at	ADAMTS5	ADAM metallopeptidase with thrombospondi	2.94507	2.60077	3.28936
28984_at	RGCC	regulator of cell cycle	2.00162	1.65755	2.34568		445_at	ASS1	argininosuccinate synthase 1	2.74789	2.4003	3.09549		3429_at	IFI27	interferon alpha inducible protein 27	3.49446	3.07886	3.91006		283383_at	ADGRD1	adhesion G protein-coupled receptor D1	3.50321	3.12902	3.87739		2199_at	FBLN2	fibulin 2	2.91162	2.56733	3.25592
							9358_at	ITGBL1	integrin subunit beta like 1	2.73371	2.38612	3.08131		6775_at	STAT4	signal transducer and activator of trans	3.47511	3.05951	3.89071		358_at	AQP1	aquaporin 1 (Colton blood group)	3.4772	3.10301	3.85139		2232_at	FDXR	ferredoxin reductase	2.83105	2.48676	3.17535
							57088_at	PLSCR4	phospholipid scramblase 4	2.72601	2.37841	3.0736		1303_at	COL12A1	collagen type XII alpha 1 chain	3.41142	2.99582	3.82702		57088_at	PLSCR4	phospholipid scramblase 4	3.46234	3.08815	3.83652		629_at	CFB	complement factor B	2.8042	2.4599	3.1485
							347902_at	AMIGO2	adhesion molecule with Ig like domain 2	2.7249	2.3773	3.07249		6347_at	CCL2	C-C motif chemokine ligand 2	3.39274	2.97714	3.80833		1295_at	COL8A1	collagen type VIII alpha 1 chain	3.44599	3.07181	3.82018		57134_at	MAN1C1	mannosidase alpha class 1C member 1	2.75879	2.41449	3.10309
							3434_at	IFIT1	interferon induced protein with tetratri	2.72462	2.37703	3.07222		25878_at	MXRA5	matrix remodeling associated 5	3.36427	2.94868	3.77987		10351_at	ABCA8	ATP binding cassette subfamily A member	3.44263	3.06845	3.81682		132671_at	SPATA18	spermatogenesis associated 18	2.75	2.4057	3.0943
							387758_at	FIBIN	fin bud initiation factor homolog	2.69962	2.35202	3.04721		100505633_at	LINC01133	long intergenic non-protein coding RNA 1	3.35796	2.94236	3.77355		54541_at	DDIT4	DNA damage inducible transcript 4	3.39444	3.02026	3.76863		100506119_at	LINC01503	long intergenic non-protein coding RNA 1	2.74707	2.40277	3.09137
							54532_at	USP53	ubiquitin specific peptidase 53	2.66223	2.31464	3.00983		54541_at	DDIT4	DNA damage inducible transcript 4	3.32218	2.90658	3.73778		11098_at	PRSS23	serine protease 23	3.39019	3.01601	3.76438		283298_at	OLFML1	olfactomedin like 1	2.74707	2.40277	3.09137
							84886_at	C1orf198	chromosome 1 open reading frame 198	2.65556	2.30796	3.00315		92_at	ACVR2A	activin A receptor type 2A	3.3088	2.8932	3.7244		3429_at	IFI27	interferon alpha inducible protein 27	3.38801	3.01383	3.7622		6423_at	SFRP2	secreted frizzled related protein 2	2.72266	2.37836	3.06695
							51313_at	GASK1B	golgi associated kinase 1B	2.64996	2.30236	2.99755		11098_at	PRSS23	serine protease 23	3.28277	2.86717	3.69837		92_at	ACVR2A	activin A receptor type 2A	3.35372	2.97954	3.72791		5493_at	PPL	periplakin	2.72119	2.3769	3.06549
							2627_at	GATA6	GATA binding protein 6	2.64811	2.30051	2.9957		55959_at	SULF2	sulfatase 2	3.27262	2.85702	3.68821		100507632_at	LINC00968	long intergenic non-protein coding RNA 9	3.35336	2.97917	3.72755		2192_at	FBLN1	fibulin 1	2.68115	2.33686	3.02545
							28984_at	RGCC	regulator of cell cycle	2.62955	2.28195	2.97714		59_at	ACTA2	actin alpha 2, smooth muscle	3.26632	2.85072	3.68191		1363_at	CPE	carboxypeptidase E	3.33887	2.96468	3.71305		6236_at	RRAD	RRAD, Ras related glycolysis inhibitor a	2.62256	2.27826	2.96685
							1545_at	CYP1B1	cytochrome P450 family 1 subfamily B mem	2.6131	2.26551	2.9607		9358_at	ITGBL1	integrin subunit beta like 1	3.25324	2.83765	3.66884		6775_at	STAT4	signal transducer and activator of trans	3.29786	2.92368	3.67205		4232_at	MEST	mesoderm specific transcript	2.59595	2.25165	2.94024
							1803_at	DPP4	dipeptidyl peptidase 4	2.58772	2.24013	2.93532		28984_at	RGCC	regulator of cell cycle	3.25064	2.83504	3.66624		6347_at	CCL2	C-C motif chemokine ligand 2	3.2941	2.91992	3.66829		121227_at	LRIG3	leucine rich repeats and immunoglobulin	2.57812	2.23383	2.92242
							55959_at	SULF2	sulfatase 2	2.57681	2.22922	2.92441		718_at	C3	complement C3	3.24631	2.83071	3.6619		9358_at	ITGBL1	integrin subunit beta like 1	3.29231	2.91812	3.66649		221091_at	LRRN4CL	LRRN4 C-terminal like	2.5708	2.2265	2.9151
							59_at	ACTA2	actin alpha 2, smooth muscle	2.57589	2.22829	2.92348		6586_at	SLIT3	slit guidance ligand 3	3.2386	2.823	3.6542		286343_at	LURAP1L	leucine rich adaptor protein 1 like	3.23554	2.86136	3.60973		5228_at	PGF	placental growth factor	2.56592	2.22162	2.91021
							92_at	ACVR2A	activin A receptor type 2A	2.54171	2.19412	2.88931		22801_at	ITGA11	integrin subunit alpha 11	3.23527	2.81968	3.65087		84886_at	C1orf198	chromosome 1 open reading frame 198	3.23075	2.85657	3.60494		5157_at	PDGFRL	platelet derived growth factor receptor	2.56494	2.22065	2.90924
							6444_at	SGCD	sarcoglycan delta	2.53626	2.18867	2.88386		445_at	ASS1	argininosuccinate synthase 1	3.23325	2.81765	3.64884		59_at	ACTA2	actin alpha 2, smooth muscle	3.21651	2.84233	3.5907		443_at	ASPA	aspartoacylase	2.55713	2.21283	2.90142
							286343_at	LURAP1L	leucine rich adaptor protein 1 like	2.51924	2.17164	2.86683		10351_at	ABCA8	ATP binding cassette subfamily A member	3.21949	2.80389	3.63509		28984_at	RGCC	regulator of cell cycle	3.19497	2.82079	3.56916		23460_at	ABCA6	ATP binding cassette subfamily A member	2.55591	2.21161	2.9002
							9891_at	NUAK1	NUAK family kinase 1	2.51574	2.16815	2.86334		1363_at	CPE	carboxypeptidase E	3.21289	2.7973	3.62849		2202_at	EFEMP1	EGF containing fibulin extracellular mat	3.18167	2.80749	3.55586		7832_at	BTG2	BTG anti-proliferation factor 2	2.5459	2.2016	2.89019
							8840_at	CCN4	cellular communication network factor 4	2.49319	2.14559	2.84078		2202_at	EFEMP1	EGF containing fibulin extracellular mat	3.21195	2.79635	3.62754		1803_at	DPP4	dipeptidyl peptidase 4	3.16975	2.79557	3.54394		3592_at	IL12A	interleukin 12A	2.5271	2.1828	2.8714
							6775_at	STAT4	signal transducer and activator of trans	2.48634	2.13875	2.83394		79094_at	CHAC1	ChaC glutathione specific gamma-glutamyl	3.19421	2.77861	3.60981		100505633_at	LINC01133	long intergenic non-protein coding RNA 1	3.1646	2.79041	3.53878		5251_at	PHEX	phosphate regulating endopeptidase homol	2.51587	2.17157	2.86017
							100507632_at	LINC00968	long intergenic non-protein coding RNA 9	2.48178	2.13418	2.82937		100507632_at	LINC00968	long intergenic non-protein coding RNA 9	3.18881	2.77321	3.60441		22801_at	ITGA11	integrin subunit alpha 11	3.15715	2.78296	3.53133		157506_at	RDH10	retinol dehydrogenase 10	2.47021	2.12592	2.81451
							2495_at	FTH1	ferritin heavy chain 1	2.47547	2.12787	2.82306		7292_at	TNFSF4	TNF superfamily member 4	3.18355	2.76795	3.59915		94274_at	PPP1R14A	protein phosphatase 1 regulatory inhibit	3.13664	2.76245	3.51083		169611_at	OLFML2A	olfactomedin like 2A	2.46631	2.12201	2.8106
							132671_at	SPATA18	spermatogenesis associated 18	2.46857	2.12097	2.81616		84886_at	C1orf198	chromosome 1 open reading frame 198	3.17899	2.7634	3.59459		445_at	ASS1	argininosuccinate synthase 1	3.13461	2.76043	3.5088		80183_at	RUBCNL	rubicon like autophagy enhancer	2.46167	2.11737	2.80597
							7292_at	TNFSF4	TNF superfamily member 4	2.45308	2.10549	2.80068		57088_at	PLSCR4	phospholipid scramblase 4	3.15179	2.73619	3.56739		25878_at	MXRA5	matrix remodeling associated 5	3.11134	2.73716	3.48553		27244_at	SESN1	sestrin 1	2.43115	2.08686	2.77545
							1052_at	CEBPD	CCAAT enhancer binding protein delta	2.44375	2.09615	2.79134		286343_at	LURAP1L	leucine rich adaptor protein 1 like	3.15156	2.73596	3.56716		387758_at	FIBIN	fin bud initiation factor homolog	3.10684	2.73266	3.48103		6649_at	SOD3	superoxide dismutase 3	2.41699	2.0727	2.76129
							205_at	AK4	adenylate kinase 4	2.43263	2.08503	2.78022		1803_at	DPP4	dipeptidyl peptidase 4	3.14924	2.73365	3.56484		2495_at	FTH1	ferritin heavy chain 1	3.08582	2.71163	3.46		8493_at	PPM1D	protein phosphatase, Mg2+/Mn2+ dependent	2.40967	2.06537	2.75396
							100506119_at	LINC01503	long intergenic non-protein coding RNA 1	2.41958	2.07199	2.76718		8988_at	HSPB3	heat shock protein family B (small) memb	3.12397	2.70837	3.53957		10231_at	RCAN2	regulator of calcineurin 2	3.07517	2.70098	3.44936		57088_at	PLSCR4	phospholipid scramblase 4	2.38672	2.04242	2.73101
							10231_at	RCAN2	regulator of calcineurin 2	2.41892	2.07133	2.76652		387758_at	FIBIN	fin bud initiation factor homolog	3.05509	2.63949	3.47068		51313_at	GASK1B	golgi associated kinase 1B	3.06646	2.69228	3.44065		101927809_at	LOC101927809	uncharacterized LOC101927809	2.37988	2.03559	2.72418
							718_at	C3	complement C3	2.40842	2.06082	2.75601		2201_at	FBN2	fibrillin 2	3.04442	2.62883	3.46002		6586_at	SLIT3	slit guidance ligand 3	3.06477	2.69059	3.43896		1551_at	CYP3A7	cytochrome P450 family 3 subfamily A mem	2.37939	2.0351	2.72369
							171024_at	SYNPO2	synaptopodin 2	2.40492	2.05732	2.75251		10231_at	RCAN2	regulator of calcineurin 2	3.04294	2.62735	3.45854		79094_at	CHAC1	ChaC glutathione specific gamma-glutamyl	3.04773	2.67354	3.42191		94241_at	TP53INP1	tumor protein p53 inducible nuclear prot	2.36475	2.02045	2.70904
							25878_at	MXRA5	matrix remodeling associated 5	2.3965	2.0489	2.74409		1052_at	CEBPD	CCAAT enhancer binding protein delta	3.02285	2.60725	3.43845		3434_at	IFIT1	interferon induced protein with tetratri	3.04689	2.6727	3.42107		715_at	C1R	complement C1r	2.35156	2.00727	2.69586
							26471_at	NUPR1	nuclear protein 1, transcriptional regul	2.39617	2.04858	2.74377		2495_at	FTH1	ferritin heavy chain 1	3.00769	2.5921	3.42329		101929122_at	LOC101929122	uncharacterized LOC101929122	3.03308	2.6589	3.40727		285195_at	SLC9A9	solute carrier family 9 member A9	2.3457	2.00141	2.69
							2201_at	FBN2	fibrillin 2	2.38524	2.03765	2.73284		51313_at	GASK1B	golgi associated kinase 1B	2.99078	2.57518	3.40638		1475_at	CSTA	cystatin A	3.01714	2.64295	3.39133		25992_at	SNED1	sushi, nidogen and EGF like domains 1	2.3457	2.00141	2.69
							1303_at	COL12A1	collagen type XII alpha 1 chain	2.37138	2.02379	2.71898		347902_at	AMIGO2	adhesion molecule with Ig like domain 2	2.97685	2.56125	3.39245		1303_at	COL12A1	collagen type XII alpha 1 chain	3.0042	2.63001	3.37838		5806_at	PTX3	pentraxin 3	2.34082	1.99652	2.68512
							54674_at	LRRN3	leucine rich repeat neuronal 3	2.36288	2.01528	2.71047		23657_at	SLC7A11	solute carrier family 7 member 11	2.92202	2.50643	3.33762		4232_at	MEST	mesoderm specific transcript	3.00336	2.62917	3.37755		5360_at	PLTP	phospholipid transfer protein	2.33203	1.98774	2.67633
							284_at	ANGPT1	angiopoietin 1	2.35982	2.01222	2.70741		1475_at	CSTA	cystatin A	2.92046	2.50486	3.33606		347902_at	AMIGO2	adhesion molecule with Ig like domain 2	3.00126	2.62708	3.37545		3574_at	IL7	interleukin 7	2.32959	1.98529	2.67389
							23657_at	SLC7A11	solute carrier family 7 member 11	2.3273	1.9797	2.67489		283383_at	ADGRD1	adhesion G protein-coupled receptor D1	2.90799	2.49239	3.32359		718_at	C3	complement C3	2.99143	2.61724	3.36561		64393_at	ZMAT3	zinc finger matrin-type 3	2.31592	1.97162	2.66021
							5069_at	PAPPA	pappalysin 1	2.3237	1.9761	2.67129		171024_at	SYNPO2	synaptopodin 2	2.9015	2.4859	3.3171		1052_at	CEBPD	CCAAT enhancer binding protein delta	2.89199	2.5178	3.26618		10769_at	PLK2	polo like kinase 2	2.29492	1.95063	2.63922
							2202_at	EFEMP1	EGF containing fibulin extracellular mat	2.32034	1.97275	2.66794		6423_at	SFRP2	secreted frizzled related protein 2	2.81352	2.39792	3.22912		2312_at	FLG	filaggrin	2.87176	2.49758	3.24595		6586_at	SLIT3	slit guidance ligand 3	2.28369	1.9394	2.62799
							9022_at	CLIC3	chloride intracellular channel 3	2.31937	1.97178	2.66697		1649_at	DDIT3	DNA damage inducible transcript 3	2.79401	2.37842	3.20961		23657_at	SLC7A11	solute carrier family 7 member 11	2.86636	2.49217	3.24055		57125_at	PLXDC1	plexin domain containing 1	2.2749	1.93061	2.6192
							91947_at	ARRDC4	arrestin domain containing 4	2.30536	1.95776	2.65295		57761_at	TRIB3	tribbles pseudokinase 3	2.78979	2.37419	3.20539		4919_at	ROR1	receptor tyrosine kinase like orphan rec	2.85541	2.48123	3.2296		1647_at	GADD45A	growth arrest and DNA damage inducible a	2.22021	1.87592	2.56451
							83667_at	SESN2	sestrin 2	2.27999	1.9324	2.62759		2744_at	GLS	glutaminase	2.7728	2.35721	3.1884		1649_at	DDIT3	DNA damage inducible transcript 3	2.82331	2.44912	3.1975		1026_at	CDKN1A	cyclin dependent kinase inhibitor 1A	2.21973	1.87543	2.56402
							10630_at	PDPN	podoplanin	2.24679	1.8992	2.59439		7058_at	THBS2	thrombospondin 2	2.75922	2.34363	3.17482		2744_at	GLS	glutaminase	2.81968	2.44549	3.19387		287_at	ANK2	ankyrin 2	2.19189	1.8476	2.53619
							4060_at	LUM	lumican	2.23447	1.88687	2.58206		3434_at	IFIT1	interferon induced protein with tetratri	2.75148	2.33588	3.16707		8988_at	HSPB3	heat shock protein family B (small) memb	2.81147	2.43729	3.18566		10351_at	ABCA8	ATP binding cassette subfamily A member	2.19092	1.84662	2.53521
							5673_at	PSG5	pregnancy specific beta-1-glycoprotein 5	2.21818	1.87059	2.56578		132671_at	SPATA18	spermatogenesis associated 18	2.74591	2.33032	3.16151		171024_at	SYNPO2	synaptopodin 2	2.80384	2.42966	3.17803		127435_at	PODN	podocan	2.15576	1.81147	2.50006
							283383_at	ADGRD1	adhesion G protein-coupled receptor D1	2.21268	1.86508	2.56027		9891_at	NUAK1	NUAK family kinase 1	2.7384	2.3228	3.154		9891_at	NUAK1	NUAK family kinase 1	2.79699	2.42281	3.17118		8804_at	CREG1	cellular repressor of E1A stimulated gen	2.15234	1.80805	2.49664
							2152_at	F3	coagulation factor III, tissue factor	2.17514	1.82755	2.52274		101929122_at	LOC101929122	uncharacterized LOC101929122	2.70984	2.29424	3.12544		132671_at	SPATA18	spermatogenesis associated 18	2.78302	2.40884	3.15721		57480_at	PLEKHG1	pleckstrin homology and RhoGEF domain co	2.14551	1.80121	2.4898
							6586_at	SLIT3	slit guidance ligand 3	2.17512	1.82753	2.52272		26471_at	NUPR1	nuclear protein 1, transcriptional regul	2.70867	2.29307	3.12427		2201_at	FBN2	fibrillin 2	2.77196	2.39778	3.14615		66004_at	LYNX1	Ly6/neurotoxin 1	2.14453	1.80024	2.48883
							4311_at	MME	membrane metalloendopeptidase	2.17404	1.82645	2.52164		5919_at	RARRES2	retinoic acid receptor responder 2	2.70793	2.29234	3.12353		54674_at	LRRN3	leucine rich repeat neuronal 3	2.76571	2.39152	3.1399		7499_at	XG	Xg glycoprotein (Xg blood group)	2.14062	1.79633	2.48492
							56256_at	SERTAD4	SERTA domain containing 4	2.16407	1.81648	2.51167		4311_at	MME	membrane metalloendopeptidase	2.69748	2.28188	3.11308		5069_at	PAPPA	pappalysin 1	2.73971	2.36553	3.1139		84870_at	RSPO3	R-spondin 3	2.12695	1.78266	2.47125
							11098_at	PRSS23	serine protease 23	2.13726	1.78967	2.48486		56256_at	SERTAD4	SERTA domain containing 4	2.68312	2.26752	3.09871		205_at	AK4	adenylate kinase 4	2.73927	2.36508	3.11346		11098_at	PRSS23	serine protease 23	2.125	1.7807	2.4693
							6347_at	CCL2	C-C motif chemokine ligand 2	2.13102	1.78342	2.47861		9022_at	CLIC3	chloride intracellular channel 3	2.67728	2.26169	3.09288		83667_at	SESN2	sestrin 2	2.72189	2.3477	3.09607		710_at	SERPING1	serpin family G member 1	2.12305	1.77875	2.46734
							1475_at	CSTA	cystatin A	2.12554	1.77794	2.47313		4919_at	ROR1	receptor tyrosine kinase like orphan rec	2.66986	2.25427	3.08546		2627_at	GATA6	GATA binding protein 6	2.71159	2.3374	3.08577		126820_at	WDR63	WD repeat domain 63	2.09595	1.75165	2.44024
							7474_at	WNT5A	Wnt family member 5A	2.12265	1.77505	2.47024		5069_at	PAPPA	pappalysin 1	2.66745	2.25185	3.08304		100507487_at	LINC02615	long intergenic non-protein coding RNA 2	2.70206	2.32787	3.07625		201283_at	AMZ2P1	archaelysin family metallopeptidase 2 ps	2.08911	1.74482	2.43341
							65983_at	GRAMD2B	GRAM domain containing 2B	2.12193	1.77434	2.46953		57214_at	CEMIP	cell migration inducing hyaluronidase 1	2.66197	2.24637	3.07756		7058_at	THBS2	thrombospondin 2	2.68891	2.31472	3.0631		8722_at	CTSF	cathepsin F	2.08643	1.74213	2.43072
							6662_at	SOX9	SRY-box transcription factor 9	2.11083	1.76323	2.45842		4232_at	MEST	mesoderm specific transcript	2.65375	2.23815	3.06935		4311_at	MME	membrane metalloendopeptidase	2.68674	2.31255	3.06092		716_at	C1S	complement C1s	2.07324	1.72895	2.41754
							8614_at	STC2	stanniocalcin 2	2.10835	1.76076	2.45595		54674_at	LRRN3	leucine rich repeat neuronal 3	2.63143	2.21583	3.04703		57214_at	CEMIP	cell migration inducing hyaluronidase 1	2.66099	2.2868	3.03518		53833_at	IL20RB	interleukin 20 receptor subunit beta	2.07129	1.72699	2.41559
							4599_at	MX1	MX dynamin like GTPase 1	2.10175	1.75416	2.44935		2627_at	GATA6	GATA binding protein 6	2.63004	2.21445	3.04564		26471_at	NUPR1	nuclear protein 1, transcriptional regul	2.62957	2.25538	3.00376		5730_at	PTGDS	prostaglandin D2 synthase	2.06982	1.72553	2.41412
							10370_at	CITED2	Cbp/p300 interacting transactivator with	2.09682	1.74922	2.44441		8840_at	CCN4	cellular communication network factor 4	2.62746	2.21187	3.04306		11096_at	ADAMTS5	ADAM metallopeptidase with thrombospondi	2.61734	2.24315	2.99153		57007_at	ACKR3	atypical chemokine receptor 3	2.06396	1.71967	2.40826
							1008_at	CDH10	cadherin 10	2.08395	1.73636	2.43155		83667_at	SESN2	sestrin 2	2.592	2.17641	3.0076		56256_at	SERTAD4	SERTA domain containing 4	2.61427	2.24008	2.98845		3759_at	KCNJ2	potassium inwardly rectifying channel su	2.05615	1.71186	2.40045
							4919_at	ROR1	receptor tyrosine kinase like orphan rec	2.06781	1.72022	2.41541		19_at	ABCA1	ATP binding cassette subfamily A member	2.57778	2.16219	2.99338		6423_at	SFRP2	secreted frizzled related protein 2	2.57475	2.20056	2.94894		100505633_at	LINC01133	long intergenic non-protein coding RNA 1	2.05005	1.70575	2.39434
							389136_at	VGLL3	vestigial like family member 3	2.0594	1.7118	2.40699		11096_at	ADAMTS5	ADAM metallopeptidase with thrombospondi	2.53921	2.12362	2.95481		347_at	APOD	apolipoprotein D	2.56729	2.1931	2.94147		9976_at	CLEC2B	C-type lectin domain family 2 member B	2.0498	1.70551	2.3941
							101929122_at	LOC101929122	uncharacterized LOC101929122	2.05799	1.71039	2.40558		1620_at	BRINP1	BMP/retinoic acid inducible neural speci	2.51375	2.09815	2.92935		57761_at	TRIB3	tribbles pseudokinase 3	2.56713	2.19295	2.94132		2034_at	EPAS1	endothelial PAS domain protein 1	2.04688	1.70258	2.39117
							1649_at	DDIT3	DNA damage inducible transcript 3	2.05573	1.70814	2.40333		347_at	APOD	apolipoprotein D	2.50576	2.09017	2.92136		107987251_at	LOC107987251	uncharacterized LOC107987251	2.55574	2.18155	2.92992		5212_at	VIT	vitrin	2.04614	1.70185	2.39044
							1491_at	CTH	cystathionine gamma-lyase	2.05517	1.70757	2.40276		283537_at	SLC46A3	solute carrier family 46 member 3	2.49983	2.08423	2.91543		22824_at	HSPA4L	heat shock protein family A (Hsp70) memb	2.55479	2.18061	2.92898		5627_at	PROS1	protein S	2.04443	1.70014	2.38873
							5332_at	PLCB4	phospholipase C beta 4	2.05439	1.70679	2.40198		6444_at	SGCD	sarcoglycan delta	2.49037	2.07477	2.90596		6444_at	SGCD	sarcoglycan delta	2.54408	2.16989	2.91826		7068_at	THRB	thyroid hormone receptor beta	2.04248	1.69818	2.38678
							8076_at	MFAP5	microfibril associated protein 5	2.05115	1.70356	2.39874		205_at	AK4	adenylate kinase 4	2.48243	2.06684	2.89803		8436_at	CAVIN2	caveolae associated protein 2	2.5427	2.16852	2.91689		84709_at	MGARP	mitochondria localized glutamic acid ric	2.03662	1.69233	2.38092
							8492_at	PRSS12	serine protease 12	2.04733	1.69973	2.39492		8076_at	MFAP5	microfibril associated protein 5	2.47791	2.06231	2.8935		9022_at	CLIC3	chloride intracellular channel 3	2.53812	2.16394	2.91231		57523_at	NYNRIN	NYN domain and retroviral integrase cont	2.03027	1.68598	2.37457
							1601_at	DAB2	DAB adaptor protein 2	2.03254	1.68494	2.38013		94274_at	PPP1R14A	protein phosphatase 1 regulatory inhibit	2.42717	2.01157	2.84276		5919_at	RARRES2	retinoic acid receptor responder 2	2.5302	2.15601	2.90438		10630_at	PDPN	podoplanin	2.02002	1.67572	2.36432
							1842_at	ECM2	extracellular matrix protein 2	2.03179	1.68419	2.37938		4060_at	LUM	lumican	2.4205	2.00491	2.8361		4060_at	LUM	lumican	2.52353	2.14935	2.89772		100093630_at	SNHG8	small nucleolar RNA host gene 8	2.0166	1.67231	2.3609
							79883_at	PODNL1	podocan like 1	2.02286	1.67527	2.37046		8436_at	CAVIN2	caveolae associated protein 2	2.40013	1.98453	2.81572		54532_at	USP53	ubiquitin specific peptidase 53	2.52258	2.1484	2.89677
							133_at	ADM	adrenomedullin	2.00696	1.65936	2.35455		114907_at	FBXO32	F-box protein 32	2.40003	1.98444	2.81563		1008_at	CDH10	cadherin 10	2.51071	2.13653	2.8849
							10424_at	PGRMC2	progesterone receptor membrane component	2.00508	1.65749	2.35268		79633_at	FAT4	FAT atypical cadherin 4	2.38907	1.97347	2.80466		1030_at	CDKN2B	cyclin dependent kinase inhibitor 2B	2.50445	2.13026	2.87864
							2247_at	FGF2	fibroblast growth factor 2	2.0037	1.6561	2.35129		127435_at	PODN	podocan	2.38003	1.96443	2.79562		8076_at	MFAP5	microfibril associated protein 5	2.48865	2.11446	2.86284
														100507487_at	LINC02615	long intergenic non-protein coding RNA 2	2.37296	1.95736	2.78855		283537_at	SLC46A3	solute carrier family 46 member 3	2.47346	2.09928	2.84765
														338773_at	TMEM119	transmembrane protein 119	2.37105	1.95545	2.78665		19_at	ABCA1	ATP binding cassette subfamily A member	2.46011	2.08592	2.8343
														1030_at	CDKN2B	cyclin dependent kinase inhibitor 2B	2.35992	1.94432	2.77551		56271_at	BEX4	brain expressed X-linked 4	2.45936	2.08517	2.83355
														56271_at	BEX4	brain expressed X-linked 4	2.34901	1.93341	2.7646		80303_at	EFHD1	EF-hand domain family member D1	2.44046	2.06627	2.81464
														22998_at	LIMCH1	LIM and calponin homology domains 1	2.34875	1.93315	2.76434		55733_at	HHAT	hedgehog acyltransferase	2.43409	2.0599	2.80827
														54532_at	USP53	ubiquitin specific peptidase 53	2.3302	1.9146	2.7458		8492_at	PRSS12	serine protease 12	2.41305	2.03887	2.78724
														64759_at	TNS3	tensin 3	2.32989	1.91429	2.74548		23220_at	DTX4	deltex E3 ubiquitin ligase 4	2.40245	2.02826	2.77663
														23220_at	DTX4	deltex E3 ubiquitin ligase 4	2.32335	1.90775	2.73894		3017_at	H2BC5	H2B clustered histone 5	2.40028	2.02609	2.77446
														9249_at	DHRS3	dehydrogenase/reductase 3	2.30946	1.89387	2.72506		8840_at	CCN4	cellular communication network factor 4	2.39651	2.02232	2.77069
														10630_at	PDPN	podoplanin	2.29904	1.88344	2.71463		55332_at	DRAM1	DNA damage regulated autophagy modulator	2.38515	2.01097	2.75934
														1264_at	CNN1	calponin 1	2.2986	1.883	2.71419		1026_at	CDKN1A	cyclin dependent kinase inhibitor 1A	2.38003	2.00585	2.75422
														2312_at	FLG	filaggrin	2.29217	1.87658	2.70777		114907_at	FBXO32	F-box protein 32	2.3639	1.98971	2.73809
														6769_at	STAC	SH3 and cysteine rich domain	2.29025	1.87465	2.70585		65983_at	GRAMD2B	GRAM domain containing 2B	2.35826	1.98408	2.73245
														5493_at	PPL	periplakin	2.28229	1.86669	2.69789		30061_at	SLC40A1	solute carrier family 40 member 1	2.35312	1.97893	2.72731
														284_at	ANGPT1	angiopoietin 1	2.24556	1.82996	2.66116		5493_at	PPL	periplakin	2.34479	1.9706	2.71898
														55356_at	SLC22A15	solute carrier family 22 member 15	2.24503	1.82943	2.66062		1620_at	BRINP1	BMP/retinoic acid inducible neural speci	2.33748	1.96329	2.71167
														10085_at	EDIL3	EGF like repeats and discoidin domains 3	2.23962	1.82402	2.65522		948_at	CD36	CD36 molecule	2.33082	1.95664	2.70501
														65983_at	GRAMD2B	GRAM domain containing 2B	2.23912	1.82352	2.65472		9886_at	RHOBTB1	Rho related BTB domain containing 1	2.32065	1.94647	2.69484
														63874_at	ABHD4	abhydrolase domain containing 4	2.23856	1.82296	2.65416		338773_at	TMEM119	transmembrane protein 119	2.31246	1.93827	2.68664
														107987251_at	LOC107987251	uncharacterized LOC107987251	2.22908	1.81348	2.64467		10346_at	TRIM22	tripartite motif containing 22	2.29536	1.92117	2.66954
														23704_at	KCNE4	potassium voltage-gated channel subfamil	2.22532	1.80972	2.64092		4599_at	MX1	MX dynamin like GTPase 1	2.28827	1.91409	2.66246
														2239_at	GPC4	glypican 4	2.22249	1.80689	2.63809		23461_at	ABCA5	ATP binding cassette subfamily A member	2.28618	1.91199	2.66036
														5106_at	PCK2	phosphoenolpyruvate carboxykinase 2, mit	2.221	1.80541	2.6366		6772_at	STAT1	signal transducer and activator of trans	2.28492	1.91074	2.65911
														23500_at	DAAM2	dishevelled associated activator of morp	2.21578	1.80018	2.63137		127435_at	PODN	podocan	2.27993	1.90574	2.65412
														9886_at	RHOBTB1	Rho related BTB domain containing 1	2.19663	1.78103	2.61222		23500_at	DAAM2	dishevelled associated activator of morp	2.27144	1.89725	2.64563
														4837_at	NNMT	nicotinamide N-methyltransferase	2.19442	1.77882	2.61002		2517_at	FUCA1	alpha-L-fucosidase 1	2.26083	1.88665	2.63502
														80303_at	EFHD1	EF-hand domain family member D1	2.19436	1.77877	2.60996		84947_at	SERAC1	serine active site containing 1	2.25501	1.88083	2.6292
														8492_at	PRSS12	serine protease 12	2.1943	1.77871	2.6099		64759_at	TNS3	tensin 3	2.25371	1.87953	2.6279
														645638_at	WFDC21P	WAP four-disulfide core domain 21, pseud	2.19248	1.77688	2.60808		27152_at	INTU	inturned planar cell polarity protein	2.2478	1.87362	2.62199
														1831_at	TSC22D3	TSC22 domain family member 3	2.18827	1.77267	2.60387		1282_at	COL4A1	collagen type IV alpha 1 chain	2.24424	1.87006	2.61843
														1282_at	COL4A1	collagen type IV alpha 1 chain	2.18663	1.77103	2.60222		9635_at	CLCA2	chloride channel accessory 2	2.23881	1.86462	2.61299
														135112_at	NCOA7	nuclear receptor coactivator 7	2.18056	1.76497	2.59616		10630_at	PDPN	podoplanin	2.23068	1.85649	2.60486
														55332_at	DRAM1	DNA damage regulated autophagy modulator	2.17324	1.75764	2.58884		79883_at	PODNL1	podocan like 1	2.22745	1.85326	2.60164
														55733_at	HHAT	hedgehog acyltransferase	2.16163	1.74603	2.57722		100506696_at	PCAT6	prostate cancer associated transcript 6	2.22255	1.84837	2.59674
														10424_at	PGRMC2	progesterone receptor membrane component	2.16036	1.74476	2.57595		55356_at	SLC22A15	solute carrier family 22 member 15	2.21817	1.84398	2.59236
														22824_at	HSPA4L	heat shock protein family A (Hsp70) memb	2.1588	1.7432	2.57439		389136_at	VGLL3	vestigial like family member 3	2.2176	1.84342	2.59179
														5673_at	PSG5	pregnancy specific beta-1-glycoprotein 5	2.15861	1.74302	2.57421		5673_at	PSG5	pregnancy specific beta-1-glycoprotein 5	2.21525	1.84107	2.58944
														23461_at	ABCA5	ATP binding cassette subfamily A member	2.15483	1.73923	2.57043		10424_at	PGRMC2	progesterone receptor membrane component	2.21504	1.84086	2.58923
														64393_at	ZMAT3	zinc finger matrin-type 3	2.15436	1.73876	2.56996		63874_at	ABHD4	abhydrolase domain containing 4	2.21122	1.83703	2.5854
														1026_at	CDKN1A	cyclin dependent kinase inhibitor 1A	2.15054	1.73494	2.56614		2239_at	GPC4	glypican 4	2.21077	1.83658	2.58496
														3486_at	IGFBP3	insulin like growth factor binding prote	2.14779	1.73219	2.56339		220965_at	FAM13C	family with sequence similarity 13 membe	2.20339	1.82921	2.57758
														1296_at	COL8A2	collagen type VIII alpha 2 chain	2.14121	1.72561	2.5568		4837_at	NNMT	nicotinamide N-methyltransferase	2.20223	1.82805	2.57642
														23710_at	GABARAPL1	GABA type A receptor associated protein	2.14087	1.72527	2.55647		574036_at	SERTAD4-AS1	SERTAD4 antisense RNA 1	2.19541	1.82123	2.5696
														574036_at	SERTAD4-AS1	SERTAD4 antisense RNA 1	2.14073	1.72513	2.55632		1296_at	COL8A2	collagen type VIII alpha 2 chain	2.18906	1.81487	2.56325
														6772_at	STAT1	signal transducer and activator of trans	2.13844	1.72284	2.55403		6769_at	STAC	SH3 and cysteine rich domain	2.17599	1.80181	2.55018
														6414_at	SELENOP	selenoprotein P	2.12777	1.71217	2.54337		3486_at	IGFBP3	insulin like growth factor binding prote	2.17123	1.79704	2.54541
														10398_at	MYL9	myosin light chain 9	2.12369	1.7081	2.53929		64393_at	ZMAT3	zinc finger matrin-type 3	2.17096	1.79677	2.54515
														11075_at	STMN2	stathmin 2	2.11866	1.70307	2.53426		144811_at	LACC1	laccase domain containing 1	2.16984	1.79566	2.54403
														1008_at	CDH10	cadherin 10	2.11081	1.69521	2.52641		23710_at	GABARAPL1	GABA type A receptor associated protein	2.15894	1.78475	2.53312
														2331_at	FMOD	fibromodulin	2.10027	1.68468	2.51587		54757_at	FAM20A	FAM20A golgi associated secretory pathwa	2.15815	1.78396	2.53234
														54757_at	FAM20A	FAM20A golgi associated secretory pathwa	2.09663	1.68103	2.51222		6414_at	SELENOP	selenoprotein P	2.15365	1.77946	2.52784
														115701_at	ALPK2	alpha kinase 2	2.09653	1.68093	2.51212		8614_at	STC2	stanniocalcin 2	2.14449	1.7703	2.51867
														10346_at	TRIM22	tripartite motif containing 22	2.09321	1.67761	2.50881		135112_at	NCOA7	nuclear receptor coactivator 7	2.14199	1.7678	2.51617
														7474_at	WNT5A	Wnt family member 5A	2.09237	1.67678	2.50797		7059_at	THBS3	thrombospondin 3	2.13011	1.75593	2.5043
														716_at	C1S	complement C1s	2.08999	1.67439	2.50558		133_at	ADM	adrenomedullin	2.12903	1.75484	2.50321
														7421_at	VDR	vitamin D receptor	2.08863	1.67304	2.50423		256302_at	NATD1	N-acetyltransferase domain containing 1	2.12683	1.75264	2.50102
														79883_at	PODNL1	podocan like 1	2.08829	1.67269	2.50389		10957_at	PNRC1	proline rich nuclear receptor coactivato	2.12343	1.74924	2.49761
														7059_at	THBS3	thrombospondin 3	2.0764	1.6608	2.492		7474_at	WNT5A	Wnt family member 5A	2.11679	1.7426	2.49098
														8418_at	CMAHP	cytidine monophospho-N-acetylneuraminic	2.07108	1.65548	2.48668		284_at	ANGPT1	angiopoietin 1	2.11665	1.74247	2.49084
														133_at	ADM	adrenomedullin	2.06653	1.65093	2.48212		5332_at	PLCB4	phospholipase C beta 4	2.11396	1.73977	2.48814
														84947_at	SERAC1	serine active site containing 1	2.06458	1.64899	2.48018		3855_at	KRT7	keratin 7	2.10857	1.73439	2.48276
														150_at	ADRA2A	adrenoceptor alpha 2A	2.0589	1.64331	2.4745		121227_at	LRIG3	leucine rich repeats and immunoglobulin	2.10092	1.72673	2.4751
														8614_at	STC2	stanniocalcin 2	2.05855	1.64295	2.47415		2034_at	EPAS1	endothelial PAS domain protein 1	2.09807	1.72389	2.47226
														10957_at	PNRC1	proline rich nuclear receptor coactivato	2.05214	1.63654	2.46774		22998_at	LIMCH1	LIM and calponin homology domains 1	2.09045	1.71626	2.46463
														121227_at	LRIG3	leucine rich repeats and immunoglobulin	2.02914	1.61354	2.44474		7421_at	VDR	vitamin D receptor	2.08522	1.71103	2.4594
														389136_at	VGLL3	vestigial like family member 3	2.02327	1.60767	2.43886		5106_at	PCK2	phosphoenolpyruvate carboxykinase 2, mit	2.08136	1.70717	2.45554
														80310_at	PDGFD	platelet derived growth factor D	2.02251	1.60692	2.43811		11075_at	STMN2	stathmin 2	2.06593	1.69174	2.44011
														5157_at	PDGFRL	platelet derived growth factor receptor	2.0221	1.6065	2.4377		9236_at	CCPG1	cell cycle progression 1	2.06304	1.68885	2.43723
														57451_at	TENM2	teneurin transmembrane protein 2	2.00952	1.59393	2.42512		1831_at	TSC22D3	TSC22 domain family member 3	2.05302	1.67883	2.4272
														79783_at	SUGCT	succinyl-CoA:glutarate-CoA transferase	2.00813	1.59253	2.42373		344887_at	NMRAL2P	NmrA like redox sensor 2, pseudogene	2.04216	1.66797	2.41635
														1491_at	CTH	cystathionine gamma-lyase	2.0039	1.5883	2.4195		115701_at	ALPK2	alpha kinase 2	2.03988	1.6657	2.41407
														2537_at	IFI6	interferon alpha inducible protein 6	2.00033	1.58473	2.41592		1264_at	CNN1	calponin 1	2.0276	1.65341	2.40179
																					9249_at	DHRS3	dehydrogenase/reductase 3	2.02724	1.65305	2.40142
																					283131_at	NEAT1	nuclear paraspeckle assembly transcript	2.0203	1.64611	2.39449
																					727910_at	TLCD2	TLC domain containing 2	2.01026	1.63607	2.38444
		Number of filtered genes	39						Number of filtered genes	113						Number of filtered genes	185						Number of filtered genes	188						Number of filtered genes	109
		Total data points up	1050

## Sheet: Exp. #1-2_down-regulated genes
MA 4 Gy, day 2							MA 4 Gy, d3							MA 4Gy, d5							MA 2x4Gy, d5							AR 3x4Gy, d2+2h
Probe_Set_ID	GeneSymbol	GeneName	Mean	95% c.i. (upper)	95% c.i. (lower)		Probe_Set_ID	GeneSymbol	GeneName	Mean	95% c.i. (upper)	95% c.i. (lower)		Probe_Set_ID	GeneSymbol	GeneName	Mean	95% c.i. (upper)	95% c.i. (lower)		Probe_Set_ID	GeneSymbol	GeneName	Mean	95% c.i. (upper)	95% c.i. (lower)		Probe_Set_ID	GeneSymbol	GeneName	Mean	95% c.i. (upper)	95% c.i. (lower)
83540_at	NUF2	NUF2 component of NDC80 kinetochore comp	-3.88094	-3.53688	-4.225		5420_at	PODXL	podocalyxin like	-5.4492	-5.10161	-5.7968		5420_at	PODXL	podocalyxin like	-6.22264	-5.80704	-6.63824		6241_at	RRM2	ribonucleotide reductase regulatory subu	-7.91472	-7.54054	-8.28891		6241_at	RRM2	ribonucleotide reductase regulatory subu	-7.8313	-7.487	-8.17559
57405_at	SPC25	SPC25 component of NDC80 kinetochore com	-3.7793	-3.43524	-4.12336		83540_at	NUF2	NUF2 component of NDC80 kinetochore comp	-5.0826	-4.735	-5.43019		83540_at	NUF2	NUF2 component of NDC80 kinetochore comp	-5.64949	-5.2339	-6.06509		55872_at	PBK	PDZ binding kinase	-7.58813	-7.21394	-7.96232		55872_at	PBK	PDZ binding kinase	-7.11768	-6.77338	-7.46197
220134_at	SKA1	spindle and kinetochore associated compl	-3.63275	-3.28869	-3.97681		57405_at	SPC25	SPC25 component of NDC80 kinetochore com	-4.9458	-4.59821	-5.2934		3832_at	KIF11	kinesin family member 11	-5.49584	-5.08025	-5.91144		991_at	CDC20	cell division cycle 20	-7.37149	-6.99731	-7.74568		9787_at	DLGAP5	DLG associated protein 5	-6.974	-6.6297	-7.3183
84057_at	MND1	meiotic nuclear divisions 1	-3.59197	-3.24791	-3.93603		699_at	BUB1	BUB1 mitotic checkpoint serine/threonine	-4.56273	-4.21513	-4.91032		55872_at	PBK	PDZ binding kinase	-5.41674	-5.00115	-5.83234		9787_at	DLGAP5	DLG associated protein 5	-7.12595	-6.75176	-7.50014		54443_at	ANLN	anillin actin binding protein	-6.58813	-6.24384	-6.93243
64151_at	NCAPG	non-SMC condensin I complex subunit G	-3.56581	-3.22175	-3.90988		3161_at	HMMR	hyaluronan mediated motility receptor	-4.49994	-4.15235	-4.84754		57405_at	SPC25	SPC25 component of NDC80 kinetochore com	-5.22754	-4.81194	-5.64314		54443_at	ANLN	anillin actin binding protein	-7.11207	-6.73788	-7.48625		10112_at	KIF20A	kinesin family member 20A	-6.55786	-6.21357	-6.90216
9928_at	KIF14	kinesin family member 14	-3.54717	-3.20311	-3.89124		9928_at	KIF14	kinesin family member 14	-4.45098	-4.10339	-4.79858		3161_at	HMMR	hyaluronan mediated motility receptor	-5.19233	-4.77673	-5.60792		79801_at	SHCBP1	SHC binding and spindle associated 1	-6.83362	-6.45944	-7.20781		891_at	CCNB1	cyclin B1	-6.45142	-6.10712	-6.79571
9077_at	DIRAS3	DIRAS family GTPase 3	-3.46681	-3.12275	-3.81088		10403_at	NDC80	NDC80 kinetochore complex component	-4.41978	-4.07218	-4.76737		7272_at	TTK	TTK protein kinase	-5.06397	-4.64838	-5.47957		55165_at	CEP55	centrosomal protein 55	-6.58321	-6.20902	-6.95739		79801_at	SHCBP1	SHC binding and spindle associated 1	-6.32617	-5.98188	-6.67047
10403_at	NDC80	NDC80 kinetochore complex component	-3.42466	-3.0806	-3.76872		55635_at	DEPDC1	DEP domain containing 1	-4.3919	-4.04431	-4.7395		4321_at	MMP12	matrix metallopeptidase 12	-5.036	-4.62041	-5.4516		7153_at	TOP2A	DNA topoisomerase II alpha	-6.5486	-6.17441	-6.92278		55165_at	CEP55	centrosomal protein 55	-6.32458	-5.98029	-6.66888
11339_at	OIP5	Opa interacting protein 5	-3.42263	-3.07857	-3.76669		9077_at	DIRAS3	DIRAS family GTPase 3	-4.34572	-3.99813	-4.69332		79801_at	SHCBP1	SHC binding and spindle associated 1	-5.0077	-4.5921	-5.42329		701_at	BUB1B	BUB1 mitotic checkpoint serine/threonine	-6.39475	-6.02056	-6.76893		22974_at	TPX2	TPX2 microtubule nucleation factor	-6.31226	-5.96796	-6.65655
5420_at	PODXL	podocalyxin like	-3.40526	-3.0612	-3.74932		220134_at	SKA1	spindle and kinetochore associated compl	-4.34491	-3.99731	-4.6925		9787_at	DLGAP5	DLG associated protein 5	-4.9802	-4.5646	-5.3958		83540_at	NUF2	NUF2 component of NDC80 kinetochore comp	-6.35591	-5.98173	-6.7301		7153_at	TOP2A	DNA topoisomerase II alpha	-6.19849	-5.85419	-6.54278
699_at	BUB1	BUB1 mitotic checkpoint serine/threonine	-3.37987	-3.0358	-3.72393		3832_at	KIF11	kinesin family member 11	-4.32592	-3.97833	-4.67352		9582_at	APOBEC3B	apolipoprotein B mRNA editing enzyme cat	-4.89923	-4.48364	-5.31483		3832_at	KIF11	kinesin family member 11	-6.34765	-5.97347	-6.72184		9055_at	PRC1	protein regulator of cytokinesis 1	-6.18213	-5.83783	-6.52642
2888_at	GRB14	growth factor receptor bound protein 14	-3.3704	-3.02634	-3.71447		7272_at	TTK	TTK protein kinase	-4.27003	-3.92243	-4.61762		24137_at	KIF4A	kinesin family member 4A	-4.84081	-4.42522	-5.25641		891_at	CCNB1	cyclin B1	-6.25243	-5.87824	-6.62662		991_at	CDC20	cell division cycle 20	-6.10596	-5.76166	-6.45025
991_at	CDC20	cell division cycle 20	-3.3151	-2.97104	-3.65916		64151_at	NCAPG	non-SMC condensin I complex subunit G	-4.2289	-3.8813	-4.57649		55635_at	DEPDC1	DEP domain containing 1	-4.83795	-4.42235	-5.25354		51203_at	NUSAP1	nucleolar and spindle associated protein	-6.18608	-5.8119	-6.56027		51203_at	NUSAP1	nucleolar and spindle associated protein	-5.98633	-5.64203	-6.33062
1058_at	CENPA	centromere protein A	-3.31037	-2.9663	-3.65443		24137_at	KIF4A	kinesin family member 4A	-4.18554	-3.83794	-4.53313		220134_at	SKA1	spindle and kinetochore associated compl	-4.82806	-4.41246	-5.24366		10112_at	KIF20A	kinesin family member 20A	-6.16493	-5.79074	-6.53911		9133_at	CCNB2	cyclin B2	-5.80176	-5.45746	-6.14605
3832_at	KIF11	kinesin family member 11	-3.29077	-2.9467	-3.63483		9787_at	DLGAP5	DLG associated protein 5	-4.17331	-3.82572	-4.52091		699_at	BUB1	BUB1 mitotic checkpoint serine/threonine	-4.80467	-4.38907	-5.22027		3161_at	HMMR	hyaluronan mediated motility receptor	-6.14985	-5.77566	-6.52403		3832_at	KIF11	kinesin family member 11	-5.70605	-5.36176	-6.05035
701_at	BUB1B	BUB1 mitotic checkpoint serine/threonine	-3.28537	-2.94131	-3.62944		7056_at	THBD	thrombomodulin	-4.15673	-3.80914	-4.50433		54443_at	ANLN	anillin actin binding protein	-4.78541	-4.36981	-5.201		64151_at	NCAPG	non-SMC condensin I complex subunit G	-6.11342	-5.73923	-6.48761		701_at	BUB1B	BUB1 mitotic checkpoint serine/threonine	-5.66772	-5.32343	-6.01202
55388_at	MCM10	minichromosome maintenance 10 replicatio	-3.28245	-2.93839	-3.62651		55872_at	PBK	PDZ binding kinase	-4.12084	-3.77325	-4.46844		9928_at	KIF14	kinesin family member 14	-4.72955	-4.31395	-5.14514		57405_at	SPC25	SPC25 component of NDC80 kinetochore com	-6.05518	-5.68099	-6.42936		9582_at	APOBEC3B	apolipoprotein B mRNA editing enzyme cat	-5.64136	-5.29706	-5.98565
10733_at	PLK4	polo like kinase 4	-3.27209	-2.92803	-3.61615		81610_at	FAM83D	family with sequence similarity 83 membe	-4.08747	-3.73987	-4.43506		3397_at	ID1	inhibitor of DNA binding 1, HLH protein	-4.68468	-4.26909	-5.10028		5420_at	PODXL	podocalyxin like	-6.05077	-5.67658	-6.42495		3161_at	HMMR	hyaluronan mediated motility receptor	-5.63696	-5.29267	-5.98126
51512_at	GTSE1	G2 and S-phase expressed 1	-3.24191	-2.89785	-3.58597		84057_at	MND1	meiotic nuclear divisions 1	-4.08562	-3.73803	-4.43321		51514_at	DTL	denticleless E3 ubiquitin protein ligase	-4.67025	-4.25465	-5.08585		983_at	CDK1	cyclin dependent kinase 1	-6.01488	-5.64069	-6.38906		57405_at	SPC25	SPC25 component of NDC80 kinetochore com	-5.63599	-5.29169	-5.98028
55635_at	DEPDC1	DEP domain containing 1	-3.18658	-2.84252	-3.53064		11339_at	OIP5	Opa interacting protein 5	-4.07619	-3.7286	-4.42379		891_at	CCNB1	cyclin B1	-4.65477	-4.23918	-5.07037		81610_at	FAM83D	family with sequence similarity 83 membe	-5.96711	-5.59292	-6.34129		7272_at	TTK	TTK protein kinase	-5.52759	-5.18329	-5.87188
891_at	CCNB1	cyclin B1	-3.17626	-2.83219	-3.52032		3397_at	ID1	inhibitor of DNA binding 1, HLH protein	-4.05285	-3.70525	-4.40044		9077_at	DIRAS3	DIRAS family GTPase 3	-4.57765	-4.16206	-4.99325		9133_at	CCNB2	cyclin B2	-5.93112	-5.55693	-6.3053		83540_at	NUF2	NUF2 component of NDC80 kinetochore comp	-5.52393	-5.17963	-5.86822
9134_at	CCNE2	cyclin E2	-3.16231	-2.81824	-3.50637		51514_at	DTL	denticleless E3 ubiquitin protein ligase	-4.03671	-3.68911	-4.3843		151246_at	SGO2	shugoshin 2	-4.55741	-4.14181	-4.973		10403_at	NDC80	NDC80 kinetochore complex component	-5.86265	-5.48846	-6.23683		81610_at	FAM83D	family with sequence similarity 83 membe	-5.4668	-5.1225	-5.81109
81930_at	KIF18A	kinesin family member 18A	-3.16004	-2.81598	-3.50411		891_at	CCNB1	cyclin B1	-4.03368	-3.68608	-4.38127		701_at	BUB1B	BUB1 mitotic checkpoint serine/threonine	-4.55637	-4.14077	-4.97197		1033_at	CDKN3	cyclin dependent kinase inhibitor 3	-5.77913	-5.40495	-6.15332		64151_at	NCAPG	non-SMC condensin I complex subunit G	-5.44824	-5.10395	-5.79254
23397_at	NCAPH	non-SMC condensin I complex subunit H	-3.15464	-2.81058	-3.49871		991_at	CDC20	cell division cycle 20	-4.02311	-3.67551	-4.3707		55165_at	CEP55	centrosomal protein 55	-4.55586	-4.14027	-4.97146		7272_at	TTK	TTK protein kinase	-5.75807	-5.38388	-6.13225		10403_at	NDC80	NDC80 kinetochore complex component	-5.35547	-5.01117	-5.69976
151246_at	SGO2	shugoshin 2	-3.13529	-2.79122	-3.47935		2888_at	GRB14	growth factor receptor bound protein 14	-3.97343	-3.62584	-4.32103		10403_at	NDC80	NDC80 kinetochore complex component	-4.54234	-4.12674	-4.95793		24137_at	KIF4A	kinesin family member 4A	-5.73608	-5.36189	-6.11026		983_at	CDK1	cyclin dependent kinase 1	-5.35376	-5.00946	-5.69806
3161_at	HMMR	hyaluronan mediated motility receptor	-3.13031	-2.78625	-3.47438		701_at	BUB1B	BUB1 mitotic checkpoint serine/threonine	-3.97092	-3.62333	-4.31851		84057_at	MND1	meiotic nuclear divisions 1	-4.53081	-4.11521	-4.94641		9055_at	PRC1	protein regulator of cytokinesis 1	-5.66796	-5.29378	-6.04215		1033_at	CDKN3	cyclin dependent kinase inhibitor 3	-5.34619	-5.0019	-5.69049
9787_at	DLGAP5	DLG associated protein 5	-3.11374	-2.76968	-3.45781		11082_at	ESM1	endothelial cell specific molecule 1	-3.96766	-3.62006	-4.31525		7153_at	TOP2A	DNA topoisomerase II alpha	-4.49928	-4.08368	-4.91488		9768_at	PCLAF	PCNA clamp associated factor	-5.63297	-5.25878	-6.00715		24137_at	KIF4A	kinesin family member 4A	-5.32568	-4.98139	-5.66998
55872_at	PBK	PDZ binding kinase	-3.10522	-2.76116	-3.44928		51512_at	GTSE1	G2 and S-phase expressed 1	-3.93454	-3.58694	-4.28213		64151_at	NCAPG	non-SMC condensin I complex subunit G	-4.49843	-4.08283	-4.91403		332_at	BIRC5	baculoviral IAP repeat containing 5	-5.60261	-5.22842	-5.97679		11065_at	UBE2C	ubiquitin conjugating enzyme E2 C	-5.20703	-4.86274	-5.55133
79801_at	SHCBP1	SHC binding and spindle associated 1	-3.08094	-2.73688	-3.425		1058_at	CENPA	centromere protein A	-3.93292	-3.58533	-4.28052		11082_at	ESM1	endothelial cell specific molecule 1	-4.49769	-4.08209	-4.91328		22974_at	TPX2	TPX2 microtubule nucleation factor	-5.5287	-5.15451	-5.90289		51514_at	DTL	denticleless E3 ubiquitin protein ligase	-5.20605	-4.86176	-5.55035
24137_at	KIF4A	kinesin family member 4A	-3.07861	-2.73454	-3.42267		55388_at	MCM10	minichromosome maintenance 10 replicatio	-3.89891	-3.55131	-4.2465		81610_at	FAM83D	family with sequence similarity 83 membe	-4.49665	-4.08105	-4.91224		51514_at	DTL	denticleless E3 ubiquitin protein ligase	-5.49471	-5.12053	-5.8689		6790_at	AURKA	aurora kinase A	-5.16357	-4.81928	-5.50787
81610_at	FAM83D	family with sequence similarity 83 membe	-3.06354	-2.71948	-3.4076		151246_at	SGO2	shugoshin 2	-3.86331	-3.51572	-4.21091		991_at	CDC20	cell division cycle 20	-4.47184	-4.05624	-4.88743		9928_at	KIF14	kinesin family member 14	-5.34454	-4.97035	-5.71872		332_at	BIRC5	baculoviral IAP repeat containing 5	-4.98315	-4.63886	-5.32745
7272_at	TTK	TTK protein kinase	-3.063	-2.71894	-3.40706		79801_at	SHCBP1	SHC binding and spindle associated 1	-3.82752	-3.47992	-4.17511		11339_at	OIP5	Opa interacting protein 5	-4.38137	-3.96577	-4.79697		699_at	BUB1	BUB1 mitotic checkpoint serine/threonine	-5.31907	-4.94489	-5.69326		55635_at	DEPDC1	DEP domain containing 1	-4.97876	-4.63446	-5.32306
51514_at	DTL	denticleless E3 ubiquitin protein ligase	-3.05673	-2.71266	-3.40079		7153_at	TOP2A	DNA topoisomerase II alpha	-3.81715	-3.46956	-4.16475		7056_at	THBD	thrombomodulin	-4.3103	-3.8947	-4.72589		55635_at	DEPDC1	DEP domain containing 1	-5.30157	-4.92738	-5.67576		9928_at	KIF14	kinesin family member 14	-4.90332	-4.55902	-5.24762
990_at	CDC6	cell division cycle 6	-3.05348	-2.70942	-3.39754		983_at	CDK1	cyclin dependent kinase 1	-3.80784	-3.46025	-4.15544		6241_at	RRM2	ribonucleotide reductase regulatory subu	-4.30046	-3.88487	-4.71606		9582_at	APOBEC3B	apolipoprotein B mRNA editing enzyme cat	-5.15998	-4.78579	-5.53416		1058_at	CENPA	centromere protein A	-4.88379	-4.53949	-5.22809
55789_at	DEPDC1B	DEP domain containing 1B	-3.0501	-2.70604	-3.39417		9134_at	CCNE2	cyclin E2	-3.80098	-3.45338	-4.14857		9055_at	PRC1	protein regulator of cytokinesis 1	-4.23339	-3.81779	-4.64899		195828_at	ZNF367	zinc finger protein 367	-5.13926	-4.76507	-5.51344		699_at	BUB1	BUB1 mitotic checkpoint serine/threonine	-4.83008	-4.48578	-5.17437
9241_at	NOG	noggin	-3.04894	-2.70488	-3.393		4751_at	NEK2	NIMA related kinase 2	-3.79963	-3.45203	-4.14722		332_at	BIRC5	baculoviral IAP repeat containing 5	-4.2259	-3.8103	-4.64149		11065_at	UBE2C	ubiquitin conjugating enzyme E2 C	-5.11106	-4.73687	-5.48525		4001_at	LMNB1	lamin B1	-4.81543	-4.47113	-5.15973
10635_at	RAD51AP1	RAD51 associated protein 1	-3.01064	-2.66658	-3.3547		54443_at	ANLN	anillin actin binding protein	-3.79615	-3.44856	-4.14374		6790_at	AURKA	aurora kinase A	-4.2165	-3.8009	-4.6321		64105_at	CENPK	centromere protein K	-5.10797	-4.73378	-5.48216		9493_at	KIF23	kinesin family member 23	-4.80371	-4.45941	-5.14801
146909_at	KIF18B	kinesin family member 18B	-3.00929	-2.66523	-3.35336		51203_at	NUSAP1	nucleolar and spindle associated protein	-3.7957	-3.44811	-4.1433		1058_at	CENPA	centromere protein A	-4.211	-3.7954	-4.6266		10615_at	SPAG5	sperm associated antigen 5	-5.04576	-4.67158	-5.41995		11130_at	ZWINT	ZW10 interacting kinetochore protein	-4.79443	-4.45014	-5.13873
6241_at	RRM2	ribonucleotide reductase regulatory subu	-3.00066	-2.6566	-3.34472		10615_at	SPAG5	sperm associated antigen 5	-3.75377	-3.40618	-4.10137		6374_at	CXCL5	C-X-C motif chemokine ligand 5	-4.18437	-3.76878	-4.59997		6790_at	AURKA	aurora kinase A	-5.04267	-4.66849	-5.41686		151246_at	SGO2	shugoshin 2	-4.78882	-4.44452	-5.13311
4751_at	NEK2	NIMA related kinase 2	-2.98761	-2.64355	-3.33168		5347_at	PLK1	polo like kinase 1	-3.74549	-3.39789	-4.09308		51512_at	GTSE1	G2 and S-phase expressed 1	-4.17941	-3.76381	-4.59501		3397_at	ID1	inhibitor of DNA binding 1, HLH protein	-5.03918	-4.66499	-5.41336		9319_at	TRIP13	thyroid hormone receptor interactor 13	-4.70605	-4.36176	-5.05035
5347_at	PLK1	polo like kinase 1	-2.98084	-2.63678	-3.3249		55165_at	CEP55	centrosomal protein 55	-3.72627	-3.37868	-4.07387		9133_at	CCNB2	cyclin B2	-4.16842	-3.75283	-4.58402		146909_at	KIF18B	kinesin family member 18B	-5.00124	-4.62705	-5.37542		64105_at	CENPK	centromere protein K	-4.69287	-4.34858	-5.03717
113115_at	MTFR2	mitochondrial fission regulator 2	-2.98027	-2.63621	-3.32433		990_at	CDC6	cell division cycle 6	-3.71339	-3.3658	-4.06099		51203_at	NUSAP1	nucleolar and spindle associated protein	-4.16338	-3.74778	-4.57897		1058_at	CENPA	centromere protein A	-4.9964	-4.62221	-5.37059		10635_at	RAD51AP1	RAD51 associated protein 1	-4.67114	-4.32685	-5.01544
195828_at	ZNF367	zinc finger protein 367	-2.96201	-2.61795	-3.30607		146909_at	KIF18B	kinesin family member 18B	-3.71193	-3.36434	-4.05953		1062_at	CENPE	centromere protein E	-4.1403	-3.7247	-4.55589		10635_at	RAD51AP1	RAD51 associated protein 1	-4.99062	-4.61644	-5.36481		54478_at	PIMREG	PICALM interacting mitotic regulator	-4.61865	-4.27436	-4.96295
51203_at	NUSAP1	nucleolar and spindle associated protein	-2.95928	-2.61521	-3.30334		10635_at	RAD51AP1	RAD51 associated protein 1	-3.69912	-3.35152	-4.04671		195828_at	ZNF367	zinc finger protein 367	-4.13364	-3.71805	-4.54924		220134_at	SKA1	spindle and kinetochore associated compl	-4.97284	-4.59865	-5.34702		7083_at	TK1	thymidine kinase 1	-4.51123	-4.16693	-4.85553
7153_at	TOP2A	DNA topoisomerase II alpha	-2.95436	-2.6103	-3.29842		195828_at	ZNF367	zinc finger protein 367	-3.67954	-3.33195	-4.02714		7980_at	TFPI2	tissue factor pathway inhibitor 2	-4.1284	-3.71281	-4.544		9319_at	TRIP13	thyroid hormone receptor interactor 13	-4.94541	-4.57123	-5.3196		146909_at	KIF18B	kinesin family member 18B	-4.4646	-4.1203	-4.8089
983_at	CDK1	cyclin dependent kinase 1	-2.94603	-2.60197	-3.29009		9055_at	PRC1	protein regulator of cytokinesis 1	-3.66406	-3.31646	-4.01165		10112_at	KIF20A	kinesin family member 20A	-4.12391	-3.70831	-4.53951		79019_at	CENPM	centromere protein M	-4.92371	-4.54952	-5.2979		11339_at	OIP5	Opa interacting protein 5	-4.44116	-4.09687	-4.78546
9133_at	CCNB2	cyclin B2	-2.94137	-2.59731	-3.28543		9133_at	CCNB2	cyclin B2	-3.65084	-3.30325	-3.99844		2888_at	GRB14	growth factor receptor bound protein 14	-4.10222	-3.68662	-4.51781		4321_at	MMP12	matrix metallopeptidase 12	-4.89465	-4.52046	-5.26883		730755_at	KRTAP2-3	keratin associated protein 2-3	-4.43628	-4.09198	-4.78058
56992_at	KIF15	kinesin family member 15	-2.91338	-2.56932	-3.25744		6241_at	RRM2	ribonucleotide reductase regulatory subu	-3.63933	-3.29174	-3.98693		55388_at	MCM10	minichromosome maintenance 10 replicatio	-4.10032	-3.68473	-4.51592		54478_at	PIMREG	PICALM interacting mitotic regulator	-4.86832	-4.49413	-5.2425		10615_at	SPAG5	sperm associated antigen 5	-4.40942	-4.06513	-4.75372
54443_at	ANLN	anillin actin binding protein	-2.88551	-2.54144	-3.22957		22974_at	TPX2	TPX2 microtubule nucleation factor	-3.62636	-3.27876	-3.97395		983_at	CDK1	cyclin dependent kinase 1	-4.09788	-3.68229	-4.51348		55355_at	HJURP	Holliday junction recognition protein	-4.7931	-4.41891	-5.16728		55355_at	HJURP	Holliday junction recognition protein	-4.39307	-4.04877	-4.73736
9493_at	KIF23	kinesin family member 23	-2.87035	-2.52629	-3.21441		64105_at	CENPK	centromere protein K	-3.60065	-3.25305	-3.94824		9134_at	CCNE2	cyclin E2	-4.09614	-3.68055	-4.51174		2305_at	FOXM1	forkhead box M1	-4.78014	-4.40595	-5.15433		9768_at	PCLAF	PCNA clamp associated factor	-4.3877	-4.0434	-4.73199
2146_at	EZH2	enhancer of zeste 2 polycomb repressive	-2.86974	-2.52567	-3.2138		1062_at	CENPE	centromere protein E	-3.5817	-3.23411	-3.9293		9837_at	GINS1	GINS complex subunit 1	-4.0907	-3.6751	-4.5063		9134_at	CCNE2	cyclin E2	-4.76411	-4.38993	-5.1383		890_at	CCNA2	cyclin A2	-4.38184	-4.03754	-4.72613
23594_at	ORC6	origin recognition complex subunit 6	-2.86572	-2.52166	-3.20978		5557_at	PRIM1	DNA primase subunit 1	-3.53648	-3.18888	-3.88407		10635_at	RAD51AP1	RAD51 associated protein 1	-4.08022	-3.66463	-4.49582		51512_at	GTSE1	G2 and S-phase expressed 1	-4.63132	-4.25713	-5.0055		195828_at	ZNF367	zinc finger protein 367	-4.33374	-3.98944	-4.67804
22974_at	TPX2	TPX2 microtubule nucleation factor	-2.84608	-2.50202	-3.19014		64946_at	CENPH	centromere protein H	-3.5333	-3.1857	-3.88089		4071_at	TM4SF1	transmembrane 4 L six family member 1	-4.07407	-3.65847	-4.48966		11339_at	OIP5	Opa interacting protein 5	-4.6155	-4.24131	-4.98969		220134_at	SKA1	spindle and kinetochore associated compl	-4.32446	-3.98017	-4.66876
9585_at	KIF20B	kinesin family member 20B	-2.84466	-2.5006	-3.18873		332_at	BIRC5	baculoviral IAP repeat containing 5	-3.51838	-3.17078	-3.86597		64105_at	CENPK	centromere protein K	-4.0357	-3.62011	-4.4513		4001_at	LMNB1	lamin B1	-4.58867	-4.21448	-4.96286		1063_at	CENPF	centromere protein F	-4.20532	-3.86103	-4.54962
10615_at	SPAG5	sperm associated antigen 5	-2.84362	-2.49955	-3.18768		113130_at	CDCA5	cell division cycle associated 5	-3.49413	-3.14653	-3.84172		22974_at	TPX2	TPX2 microtubule nucleation factor	-4.01796	-3.60236	-4.43355		151246_at	SGO2	shugoshin 2	-4.52542	-4.15124	-4.89961		84057_at	MND1	meiotic nuclear divisions 1	-4.17554	-3.83124	-4.51983
55165_at	CEP55	centrosomal protein 55	-2.84053	-2.49647	-3.18459		10112_at	KIF20A	kinesin family member 20A	-3.46864	-3.12104	-3.81623		146909_at	KIF18B	kinesin family member 18B	-4.00246	-3.58686	-4.41806		990_at	CDC6	cell division cycle 6	-4.52491	-4.15073	-4.8991		4085_at	MAD2L1	mitotic arrest deficient 2 like 1	-4.13501	-3.79071	-4.47931
90865_at	IL33	interleukin 33	-2.83774	-2.49368	-3.1818		150468_at	CKAP2L	cytoskeleton associated protein 2 like	-3.45403	-3.10643	-3.80162		81930_at	KIF18A	kinesin family member 18A	-3.99281	-3.57721	-4.4084		150468_at	CKAP2L	cytoskeleton associated protein 2 like	-4.51653	-4.14234	-4.89072		23594_at	ORC6	origin recognition complex subunit 6	-4.125	-3.7807	-4.4693
9055_at	PRC1	protein regulator of cytokinesis 1	-2.833	-2.48894	-3.17706		55355_at	HJURP	Holliday junction recognition protein	-3.43152	-3.08393	-3.77912		23594_at	ORC6	origin recognition complex subunit 6	-3.99023	-3.57464	-4.40583		9077_at	DIRAS3	DIRAS family GTPase 3	-4.48195	-4.10776	-4.85614		9232_at	PTTG1	PTTG1 regulator of sister chromatid sepa	-4.12012	-3.77582	-4.46441
55355_at	HJURP	Holliday junction recognition protein	-2.83143	-2.48736	-3.17549		81930_at	KIF18A	kinesin family member 18A	-3.42933	-3.08174	-3.77693		990_at	CDC6	cell division cycle 6	-3.9275	-3.51191	-4.3431		11130_at	ZWINT	ZW10 interacting kinetochore protein	-4.46955	-4.09537	-4.84374		2305_at	FOXM1	forkhead box M1	-4.11841	-3.77411	-4.4627
81620_at	CDT1	chromatin licensing and DNA replication	-2.82654	-2.48248	-3.1706		9585_at	KIF20B	kinesin family member 20B	-3.41937	-3.07178	-3.76697		150468_at	CKAP2L	cytoskeleton associated protein 2 like	-3.91472	-3.49913	-4.33032		1062_at	CENPE	centromere protein E	-4.44987	-4.07568	-4.82405		56992_at	KIF15	kinesin family member 15	-4.10278	-3.75849	-4.44708
4288_at	MKI67	marker of proliferation Ki-67	-2.81511	-2.47104	-3.15917		56992_at	KIF15	kinesin family member 15	-3.40948	-3.06188	-3.75707		10615_at	SPAG5	sperm associated antigen 5	-3.83824	-3.42265	-4.25384		9493_at	KIF23	kinesin family member 23	-4.39843	-4.02424	-4.77261		83461_at	CDCA3	cell division cycle associated 3	-4.09814	-3.75385	-4.44244
113130_at	CDCA5	cell division cycle associated 5	-2.79198	-2.44792	-3.13604		8318_at	CDC45	cell division cycle 45	-3.40531	-3.05771	-3.7529		9319_at	TRIP13	thyroid hormone receptor interactor 13	-3.8336	-3.418	-4.24919		7056_at	THBD	thrombomodulin	-4.38549	-4.0113	-4.75968		1062_at	CENPE	centromere protein E	-4.09717	-3.75287	-4.44146
220042_at	DDIAS	DNA damage induced apoptosis suppressor	-2.78948	-2.44542	-3.13355		117178_at	SSX2IP	SSX family member 2 interacting protein	-3.35425	-3.00666	-3.70185		5427_at	POLE2	DNA polymerase epsilon 2, accessory subu	-3.77942	-3.36382	-4.19502		84057_at	MND1	meiotic nuclear divisions 1	-4.37273	-3.99854	-4.74692		79019_at	CENPM	centromere protein M	-4.08813	-3.74384	-4.43243
3397_at	ID1	inhibitor of DNA binding 1, HLH protein	-2.78136	-2.4373	-3.12543		113115_at	MTFR2	mitochondrial fission regulator 2	-3.33476	-2.98717	-3.68236		730755_at	KRTAP2-3	keratin associated protein 2-3	-3.77893	-3.36333	-4.19453		83461_at	CDCA3	cell division cycle associated 3	-4.3519	-3.97771	-4.72608		54892_at	NCAPG2	non-SMC condensin II complex subunit G2	-4.08545	-3.74115	-4.42975
1062_at	CENPE	centromere protein E	-2.7692	-2.42514	-3.11326		6790_at	AURKA	aurora kinase A	-3.3332	-2.9856	-3.68079		4751_at	NEK2	NIMA related kinase 2	-3.77619	-3.36059	-4.19178		1063_at	CENPF	centromere protein F	-4.31257	-3.93839	-4.68676		4174_at	MCM5	minichromosome maintenance complex compo	-4.04736	-3.70307	-4.39166
64946_at	CENPH	centromere protein H	-2.75864	-2.41457	-3.1027		9582_at	APOBEC3B	apolipoprotein B mRNA editing enzyme cat	-3.32672	-2.97913	-3.67432		5577_at	PRKAR2B	protein kinase cAMP-dependent type II re	-3.75507	-3.33947	-4.17067		5557_at	PRIM1	DNA primase subunit 1	-4.3104	-3.93622	-4.68459		29089_at	UBE2T	ubiquitin conjugating enzyme E2 T	-4.04443	-3.70014	-4.38873
9824_at	ARHGAP11A	Rho GTPase activating protein 11A	-2.74587	-2.4018	-3.08993		4288_at	MKI67	marker of proliferation Ki-67	-3.32634	-2.97874	-3.67393		1033_at	CDKN3	cyclin dependent kinase inhibitor 3	-3.72713	-3.31153	-4.14273		6941_at	TCF19	transcription factor 19	-4.30837	-3.93418	-4.68255		51512_at	GTSE1	G2 and S-phase expressed 1	-4.02832	-3.68402	-4.37262
79733_at	E2F8	E2F transcription factor 8	-2.73709	-2.39303	-3.08115		259266_at	ASPM	abnormal spindle microtubule assembly	-3.31634	-2.96875	-3.66394		9493_at	KIF23	kinesin family member 23	-3.72533	-3.30973	-4.14093		9837_at	GINS1	GINS complex subunit 1	-4.30799	-3.9338	-4.68217		9833_at	MELK	maternal embryonic leucine zipper kinase	-4.02197	-3.67768	-4.36627
259266_at	ASPM	abnormal spindle microtubule assembly	-2.71502	-2.37096	-3.05909		9837_at	GINS1	GINS complex subunit 1	-3.24793	-2.90033	-3.59552		2305_at	FOXM1	forkhead box M1	-3.70299	-3.28739	-4.11859		4085_at	MAD2L1	mitotic arrest deficient 2 like 1	-4.28822	-3.91403	-4.6624		259266_at	ASPM	abnormal spindle microtubule assembly	-4.00586	-3.66156	-4.35016
4998_at	ORC1	origin recognition complex subunit 1	-2.70772	-2.36366	-3.05179		10733_at	PLK4	polo like kinase 4	-3.23205	-2.88446	-3.57965		11065_at	UBE2C	ubiquitin conjugating enzyme E2 C	-3.68625	-3.27066	-4.10185		55388_at	MCM10	minichromosome maintenance 10 replicatio	-4.25682	-3.88263	-4.631		9134_at	CCNE2	cyclin E2	-3.95044	-3.60614	-4.29474
5557_at	PRIM1	DNA primase subunit 1	-2.70518	-2.36112	-3.04924		1033_at	CDKN3	cyclin dependent kinase inhibitor 3	-3.2242	-2.87661	-3.5718		2146_at	EZH2	enhancer of zeste 2 polycomb repressive	-3.66124	-3.24564	-4.07684		11082_at	ESM1	endothelial cell specific molecule 1	-4.24354	-3.86935	-4.61772		11004_at	KIF2C	kinesin family member 2C	-3.92432	-3.58002	-4.26861
6790_at	AURKA	aurora kinase A	-2.70283	-2.35877	-3.04689		83461_at	CDCA3	cell division cycle associated 3	-3.2142	-2.86661	-3.5618		4085_at	MAD2L1	mitotic arrest deficient 2 like 1	-3.65858	-3.24298	-4.07417		23594_at	ORC6	origin recognition complex subunit 6	-4.23926	-3.86507	-4.61344		990_at	CDC6	cell division cycle 6	-3.90381	-3.55951	-4.2481
332_at	BIRC5	baculoviral IAP repeat containing 5	-2.69709	-2.35303	-3.04115		11065_at	UBE2C	ubiquitin conjugating enzyme E2 C	-3.21116	-2.86356	-3.55875		6941_at	TCF19	transcription factor 19	-3.65285	-3.23725	-4.06845		64946_at	CENPH	centromere protein H	-4.2208	-3.84661	-4.59498		29127_at	RACGAP1	Rac GTPase activating protein 1	-3.87549	-3.53119	-4.21978
64105_at	CENPK	centromere protein K	-2.69488	-2.35082	-3.03895		23397_at	NCAPH	non-SMC condensin I complex subunit H	-3.20542	-2.85783	-3.55302		113130_at	CDCA5	cell division cycle associated 5	-3.62596	-3.21037	-4.04156		4751_at	NEK2	NIMA related kinase 2	-4.21784	-3.84365	-4.59202		150468_at	CKAP2L	cytoskeleton associated protein 2 like	-3.875	-3.5307	-4.2193
9837_at	GINS1	GINS complex subunit 1	-2.68787	-2.34381	-3.03193		220042_at	DDIAS	DNA damage induced apoptosis suppressor	-3.20306	-2.85546	-3.55065		56992_at	KIF15	kinesin family member 15	-3.6209	-3.20531	-4.0365		6374_at	CXCL5	C-X-C motif chemokine ligand 5	-4.16435	-3.79017	-4.53854		9837_at	GINS1	GINS complex subunit 1	-3.84814	-3.50385	-4.19244
10460_at	TACC3	transforming acidic coiled-coil containi	-2.67813	-2.33407	-3.0222		995_at	CDC25C	cell division cycle 25C	-3.19516	-2.84757	-3.54276		23397_at	NCAPH	non-SMC condensin I complex subunit H	-3.59385	-3.17826	-4.00945		10535_at	RNASEH2A	ribonuclease H2 subunit A	-4.14576	-3.77158	-4.51995		64946_at	CENPH	centromere protein H	-3.83423	-3.48993	-4.17852
995_at	CDC25C	cell division cycle 25C	-2.6666	-2.32254	-3.01066		221150_at	SKA3	spindle and kinetochore associated compl	-3.19183	-2.84424	-3.53942		4001_at	LMNB1	lamin B1	-3.58574	-3.17014	-4.00134		23397_at	NCAPH	non-SMC condensin I complex subunit H	-4.14439	-3.7702	-4.51858		10460_at	TACC3	transforming acidic coiled-coil containi	-3.78857	-3.44428	-4.13287
1033_at	CDKN3	cyclin dependent kinase inhibitor 3	-2.64803	-2.30397	-2.99209		10460_at	TACC3	transforming acidic coiled-coil containi	-3.18936	-2.84177	-3.53696		11130_at	ZWINT	ZW10 interacting kinetochore protein	-3.5716	-3.15601	-3.9872		2888_at	GRB14	growth factor receptor bound protein 14	-4.127	-3.75281	-4.50118		11013_at	TMSB15A	thymosin beta 15a	-3.75537	-3.41108	-4.09967
55247_at	NEIL3	nei like DNA glycosylase 3	-2.64679	-2.30273	-2.99085		55732_at	C1orf112	chromosome 1 open reading frame 112	-3.18706	-2.83946	-3.53465		259266_at	ASPM	abnormal spindle microtubule assembly	-3.56585	-3.15026	-3.98145		113115_at	MTFR2	mitochondrial fission regulator 2	-4.11967	-3.74549	-4.49386		4288_at	MKI67	marker of proliferation Ki-67	-3.75537	-3.41108	-4.09967
283431_at	GAS2L3	growth arrest specific 2 like 3	-2.63561	-2.29154	-2.97967		9319_at	TRIP13	thyroid hormone receptor interactor 13	-3.18321	-2.83561	-3.5308		9768_at	PCLAF	PCNA clamp associated factor	-3.5607	-3.1451	-3.9763		10460_at	TACC3	transforming acidic coiled-coil containi	-4.10098	-3.7268	-4.47517		4751_at	NEK2	NIMA related kinase 2	-3.74609	-3.4018	-4.09039
221150_at	SKA3	spindle and kinetochore associated compl	-2.63079	-2.28673	-2.97486		3673_at	ITGA2	integrin subunit alpha 2	-3.16901	-2.82142	-3.5166		127943_at	FCRLB	Fc receptor like B	-3.52273	-3.10713	-3.93832		5427_at	POLE2	DNA polymerase epsilon 2, accessory subu	-4.07874	-3.70455	-4.45292		55143_at	CDCA8	cell division cycle associated 8	-3.73999	-3.39569	-4.08429
2237_at	FEN1	flap structure-specific endonuclease 1	-2.62896	-2.2849	-2.97302		2146_at	EZH2	enhancer of zeste 2 polycomb repressive	-3.1671	-2.8195	-3.51469		4174_at	MCM5	minichromosome maintenance complex compo	-3.51763	-3.10204	-3.93323		7980_at	TFPI2	tissue factor pathway inhibitor 2	-4.07372	-3.69953	-4.4479		51659_at	GINS2	GINS complex subunit 2	-3.71533	-3.37104	-4.05963
55215_at	FANCI	FA complementation group I	-2.61859	-2.27453	-2.96265		2305_at	FOXM1	forkhead box M1	-3.16442	-2.81682	-3.51201		83461_at	CDCA3	cell division cycle associated 3	-3.50863	-3.09304	-3.92423		113130_at	CDCA5	cell division cycle associated 5	-4.06395	-3.68977	-4.43814		283431_at	GAS2L3	growth arrest specific 2 like 3	-3.69775	-3.35346	-4.04205
150468_at	CKAP2L	cytoskeleton associated protein 2 like	-2.6176	-2.27354	-2.96167		55789_at	DEPDC1B	DEP domain containing 1B	-3.14971	-2.80212	-3.49731		5347_at	PLK1	polo like kinase 1	-3.50574	-3.09015	-3.92134		4288_at	MKI67	marker of proliferation Ki-67	-3.99919	-3.625	-4.37337		8318_at	CDC45	cell division cycle 45	-3.68164	-3.33734	-4.02594
6941_at	TCF19	transcription factor 19	-2.58205	-2.23799	-2.92611		1063_at	CENPF	centromere protein F	-3.14265	-2.79506	-3.49025		113115_at	MTFR2	mitochondrial fission regulator 2	-3.50176	-3.08616	-3.91735		9232_at	PTTG1	PTTG1 regulator of sister chromatid sepa	-3.98357	-3.60938	-4.35775		1164_at	CKS2	CDC28 protein kinase regulatory subunit	-3.66113	-3.31684	-4.00543
4085_at	MAD2L1	mitotic arrest deficient 2 like 1	-2.57557	-2.23151	-2.91963		6941_at	TCF19	transcription factor 19	-3.12111	-2.77352	-3.46871		55355_at	HJURP	Holliday junction recognition protein	-3.49402	-3.07843	-3.90962		81930_at	KIF18A	kinesin family member 18A	-3.98011	-3.60593	-4.3543		113130_at	CDCA5	cell division cycle associated 5	-3.65332	-3.30902	-3.99762
1063_at	CENPF	centromere protein F	-2.55672	-2.21265	-2.90078		55215_at	FANCI	FA complementation group I	-3.12103	-2.77344	-3.46863		10733_at	PLK4	polo like kinase 4	-3.46911	-3.05351	-3.88471		259266_at	ASPM	abnormal spindle microtubule assembly	-3.97845	-3.60426	-4.35264		113115_at	MTFR2	mitochondrial fission regulator 2	-3.63745	-3.29316	-3.98175
83461_at	CDCA3	cell division cycle associated 3	-2.55453	-2.21047	-2.8986		23594_at	ORC6	origin recognition complex subunit 6	-3.11279	-2.7652	-3.46039		79019_at	CENPM	centromere protein M	-3.44788	-3.03228	-3.86348		51659_at	GINS2	GINS complex subunit 2	-3.9714	-3.59721	-4.34558		23397_at	NCAPH	non-SMC condensin I complex subunit H	-3.6189	-3.2746	-3.96319
10112_at	KIF20A	kinesin family member 20A	-2.54725	-2.20319	-2.89131		283431_at	GAS2L3	growth arrest specific 2 like 3	-3.11266	-2.76506	-3.46025		55143_at	CDCA8	cell division cycle associated 8	-3.44414	-3.02854	-3.85974		220042_at	DDIAS	DNA damage induced apoptosis suppressor	-3.95184	-3.57765	-4.32602		55215_at	FANCI	FA complementation group I	-3.60278	-3.25849	-3.94708
2305_at	FOXM1	forkhead box M1	-2.54137	-2.19731	-2.88543		4085_at	MAD2L1	mitotic arrest deficient 2 like 1	-3.10877	-2.76118	-3.45637		9585_at	KIF20B	kinesin family member 20B	-3.43451	-3.01891	-3.8501		8318_at	CDC45	cell division cycle 45	-3.93631	-3.56213	-4.3105		6941_at	TCF19	transcription factor 19	-3.56787	-3.22358	-3.91217
55010_at	PARPBP	PARP1 binding protein	-2.53609	-2.19203	-2.88015		5427_at	POLE2	DNA polymerase epsilon 2, accessory subu	-3.08801	-2.74042	-3.43561		157313_at	CDCA2	cell division cycle associated 2	-3.41265	-2.99705	-3.82825		54892_at	NCAPG2	non-SMC condensin II complex subunit G2	-3.91561	-3.54142	-4.28979		10535_at	RNASEH2A	ribonuclease H2 subunit A	-3.53564	-3.19135	-3.87994
9582_at	APOBEC3B	apolipoprotein B mRNA editing enzyme cat	-2.53327	-2.18921	-2.87733		5577_at	PRKAR2B	protein kinase cAMP-dependent type II re	-3.08442	-2.73682	-3.43201		10460_at	TACC3	transforming acidic coiled-coil containi	-3.40323	-2.98763	-3.81883		29089_at	UBE2T	ubiquitin conjugating enzyme E2 T	-3.90042	-3.52624	-4.27461		5557_at	PRIM1	DNA primase subunit 1	-3.52344	-3.17914	-3.86773
157313_at	CDCA2	cell division cycle associated 2	-2.52837	-2.18431	-2.87243		121551_at	BTBD11	BTB domain containing 11	-3.07725	-2.72966	-3.42485		64946_at	CENPH	centromere protein H	-3.39169	-2.9761	-3.80729		4071_at	TM4SF1	transmembrane 4 L six family member 1	-3.88608	-3.51189	-4.26026		7980_at	TFPI2	tissue factor pathway inhibitor 2	-3.43652	-3.09223	-3.78082
26271_at	FBXO5	F-box protein 5	-2.507	-2.16293	-2.85106		50486_at	G0S2	G0/G1 switch 2	-3.07453	-2.72693	-3.42212		9232_at	PTTG1	PTTG1 regulator of sister chromatid sepa	-3.38298	-2.96739	-3.79858		4171_at	MCM2	minichromosome maintenance complex compo	-3.88483	-3.51064	-4.25901		4321_at	MMP12	matrix metallopeptidase 12	-3.43481	-3.09052	-3.77911
83990_at	BRIP1	BRCA1 interacting protein C-terminal hel	-2.49923	-2.15516	-2.84329		79019_at	CENPM	centromere protein M	-3.06702	-2.71943	-3.41462		8318_at	CDC45	cell division cycle 45	-3.38236	-2.96676	-3.79796		7083_at	TK1	thymidine kinase 1	-3.87306	-3.49887	-4.24725		81930_at	KIF18A	kinesin family member 18A	-3.40576	-3.06147	-3.75006
11004_at	KIF2C	kinesin family member 2C	-2.49129	-2.14723	-2.83535		4071_at	TM4SF1	transmembrane 4 L six family member 1	-3.04672	-2.69913	-3.39432		55789_at	DEPDC1B	DEP domain containing 1B	-3.32171	-2.90611	-3.73731		1164_at	CKS2	CDC28 protein kinase regulatory subunit	-3.83469	-3.4605	-4.20887		3880_at	KRT19	keratin 19	-3.38721	-3.04291	-3.7315
50486_at	G0S2	G0/G1 switch 2	-2.48664	-2.14257	-2.8307		9493_at	KIF23	kinesin family member 23	-3.04613	-2.69854	-3.39373		221150_at	SKA3	spindle and kinetochore associated compl	-3.32025	-2.90465	-3.73584		2146_at	EZH2	enhancer of zeste 2 polycomb repressive	-3.82921	-3.45502	-4.20339		79733_at	E2F8	E2F transcription factor 8	-3.34265	-2.99836	-3.68695
5427_at	POLE2	DNA polymerase epsilon 2, accessory subu	-2.48547	-2.14141	-2.82954		81620_at	CDT1	chromatin licensing and DNA replication	-3.03308	-2.68549	-3.38068		1063_at	CENPF	centromere protein F	-3.31453	-2.89893	-3.73012		56992_at	KIF15	kinesin family member 15	-3.82671	-3.45253	-4.2009		55388_at	MCM10	minichromosome maintenance 10 replicatio	-3.32349	-2.97919	-3.66778
29089_at	UBE2T	ubiquitin conjugating enzyme E2 T	-2.48245	-2.13839	-2.82652		79733_at	E2F8	E2F transcription factor 8	-3.02346	-2.67587	-3.37106		4288_at	MKI67	marker of proliferation Ki-67	-3.30656	-2.89096	-3.72216		157313_at	CDCA2	cell division cycle associated 2	-3.81182	-3.43763	-4.18601		220042_at	DDIAS	DNA damage induced apoptosis suppressor	-3.31909	-2.9748	-3.66339
11065_at	UBE2C	ubiquitin conjugating enzyme E2 C	-2.47873	-2.13467	-2.8228		54478_at	PIMREG	PICALM interacting mitotic regulator	-3.00626	-2.65866	-3.35385		54478_at	PIMREG	PICALM interacting mitotic regulator	-3.29239	-2.87679	-3.70799		4174_at	MCM5	minichromosome maintenance complex compo	-3.81109	-3.4369	-4.18528		83990_at	BRIP1	BRCA1 interacting protein C-terminal hel	-3.30005	-2.95575	-3.64434
7056_at	THBD	thrombomodulin	-2.47118	-2.12712	-2.81525		11004_at	KIF2C	kinesin family member 2C	-2.98982	-2.64223	-3.33742		121551_at	BTBD11	BTB domain containing 11	-3.27965	-2.86405	-3.69524		5347_at	PLK1	polo like kinase 1	-3.81019	-3.436	-4.18437		4171_at	MCM2	minichromosome maintenance complex compo	-3.29248	-2.94818	-3.63678
890_at	CCNA2	cyclin A2	-2.46833	-2.12427	-2.81239		157313_at	CDCA2	cell division cycle associated 2	-2.95318	-2.60558	-3.30077		9414_at	TJP2	tight junction protein 2	-3.27463	-2.85903	-3.69023		55215_at	FANCI	FA complementation group I	-3.80731	-3.43313	-4.1815		55789_at	DEPDC1B	DEP domain containing 1B	-3.2666	-2.92231	-3.6109
51659_at	GINS2	GINS complex subunit 2	-2.46505	-2.12099	-2.80911		2237_at	FEN1	flap structure-specific endonuclease 1	-2.95074	-2.60314	-3.29833		81620_at	CDT1	chromatin licensing and DNA replication	-3.27356	-2.85797	-3.68916		55143_at	CDCA8	cell division cycle associated 8	-3.80498	-3.4308	-4.17917		84722_at	PSRC1	proline and serine rich coiled-coil 1	-3.22119	-2.8769	-3.56549
121551_at	BTBD11	BTB domain containing 11	-2.46397	-2.11991	-2.80803		9156_at	EXO1	exonuclease 1	-2.94752	-2.59992	-3.29511		117178_at	SSX2IP	SSX family member 2 interacting protein	-3.26758	-2.85198	-3.68318		5577_at	PRKAR2B	protein kinase cAMP-dependent type II re	-3.7768	-3.40261	-4.15098		6374_at	CXCL5	C-X-C motif chemokine ligand 5	-3.20825	-2.86396	-3.55255
84803_at	GPAT3	glycerol-3-phosphate acyltransferase 3	-2.46268	-2.11862	-2.80674		55143_at	CDCA8	cell division cycle associated 8	-2.94463	-2.59704	-3.29222		10535_at	RNASEH2A	ribonuclease H2 subunit A	-3.2483	-2.83271	-3.6639		283431_at	GAS2L3	growth arrest specific 2 like 3	-3.74474	-3.37055	-4.11892		84296_at	GINS4	GINS complex subunit 4	-3.19971	-2.85541	-3.544
79019_at	CENPM	centromere protein M	-2.45862	-2.11456	-2.80269		90865_at	IL33	interleukin 33	-2.94052	-2.59293	-3.28812		55215_at	FANCI	FA complementation group I	-3.24555	-2.82995	-3.66114		81620_at	CDT1	chromatin licensing and DNA replication	-3.70691	-3.33273	-4.0811		4940_at	OAS3	2'-5'-oligoadenylate synthetase 3	-3.18555	-2.84125	-3.52984
4176_at	MCM7	minichromosome maintenance complex compo	-2.45698	-2.11291	-2.80104		8317_at	CDC7	cell division cycle 7	-2.93953	-2.59194	-3.28713		2237_at	FEN1	flap structure-specific endonuclease 1	-3.23443	-2.81883	-3.65002		9156_at	EXO1	exonuclease 1	-3.70338	-3.32919	-4.07757		10592_at	SMC2	structural maintenance of chromosomes 2	-3.18359	-2.8393	-3.52789
10535_at	RNASEH2A	ribonuclease H2 subunit A	-2.45192	-2.10785	-2.79598		83990_at	BRIP1	BRCA1 interacting protein C-terminal hel	-2.93892	-2.59133	-3.28652		83990_at	BRIP1	BRCA1 interacting protein C-terminal hel	-3.22408	-2.80848	-3.63968		387103_at	CENPW	centromere protein W	-3.69908	-3.3249	-4.07327		29028_at	ATAD2	ATPase family AAA domain containing 2	-3.10229	-2.758	-3.44659
9319_at	TRIP13	thyroid hormone receptor interactor 13	-2.43955	-2.09549	-2.78362		4174_at	MCM5	minichromosome maintenance complex compo	-2.92925	-2.58166	-3.27685		3673_at	ITGA2	integrin subunit alpha 2	-3.20661	-2.79101	-3.6222		10733_at	PLK4	polo like kinase 4	-3.68981	-3.31563	-4.064		157313_at	CDCA2	cell division cycle associated 2	-3.09839	-2.75409	-3.44268
64785_at	GINS3	GINS complex subunit 3	-2.41231	-2.06825	-2.75637		11130_at	ZWINT	ZW10 interacting kinetochore protein	-2.92414	-2.57655	-3.27174		995_at	CDC25C	cell division cycle 25C	-3.19712	-2.78152	-3.61271		11004_at	KIF2C	kinesin family member 2C	-3.68367	-3.30948	-4.05786		387103_at	CENPW	centromere protein W	-3.06787	-2.72358	-3.41217
387103_at	CENPW	centromere protein W	-2.40953	-2.06547	-2.7536		9232_at	PTTG1	PTTG1 regulator of sister chromatid sepa	-2.90984	-2.56224	-3.25743		29028_at	ATAD2	ATPase family AAA domain containing 2	-3.17684	-2.76124	-3.59243		890_at	CCNA2	cyclin A2	-3.64118	-3.267	-4.01537		1894_at	ECT2	epithelial cell transforming 2	-3.05029	-2.706	-3.39459
54892_at	NCAPG2	non-SMC condensin II complex subunit G2	-2.40902	-2.06495	-2.75308		6781_at	STC1	stanniocalcin 1	-2.86885	-2.52125	-3.21644		114614_at	MIR155HG	MIR155 host gene	-3.17682	-2.76122	-3.59241		9585_at	KIF20B	kinesin family member 20B	-3.61395	-3.23977	-3.98814		5427_at	POLE2	DNA polymerase epsilon 2, accessory subu	-3.00684	-2.66254	-3.35113
10926_at	DBF4	DBF4 zinc finger	-2.39783	-2.05376	-2.74189		9824_at	ARHGAP11A	Rho GTPase activating protein 11A	-2.86672	-2.51912	-3.21431		51659_at	GINS2	GINS complex subunit 2	-3.17599	-2.76039	-3.59158		2237_at	FEN1	flap structure-specific endonuclease 1	-3.60308	-3.22889	-3.97727		83895_at	KRTAP1-5	keratin associated protein 1-5	-2.99756	-2.65326	-3.34185
8364_at	H4C3	H4 clustered histone 3	-2.39757	-2.05351	-2.74163		29089_at	UBE2T	ubiquitin conjugating enzyme E2 T	-2.86331	-2.51572	-3.21091		387103_at	CENPW	centromere protein W	-3.14977	-2.73417	-3.56536		221150_at	SKA3	spindle and kinetochore associated compl	-3.55218	-3.178	-3.92637		29893_at	PSMC3IP	PSMC3 interacting protein	-2.979	-2.63471	-3.3233
9156_at	EXO1	exonuclease 1	-2.39674	-2.05268	-2.7408		51053_at	GMNN	geminin DNA replication inhibitor	-2.84369	-2.49609	-3.19128		5557_at	PRIM1	DNA primase subunit 1	-3.14365	-2.72806	-3.55925		29127_at	RACGAP1	Rac GTPase activating protein 1	-3.54838	-3.17419	-3.92257		55771_at	PRR11	proline rich 11	-2.97559	-2.63129	-3.31988
100288637_at	LOC100288637	OTU deubiquitinase 7A pseudogene	-2.38246	-2.0384	-2.72653		114614_at	MIR155HG	MIR155 host gene	-2.83673	-2.48913	-3.18432		283431_at	GAS2L3	growth arrest specific 2 like 3	-3.13927	-2.72367	-3.55486		29028_at	ATAD2	ATPase family AAA domain containing 2	-3.51351	-3.13932	-3.88769		2146_at	EZH2	enhancer of zeste 2 polycomb repressive	-2.95728	-2.61298	-3.30157
55143_at	CDCA8	cell division cycle associated 8	-2.38115	-2.03709	-2.72522		55247_at	NEIL3	nei like DNA glycosylase 3	-2.83234	-2.48474	-3.17993		149111_at	CNIH3	cornichon family AMPA receptor auxiliary	-3.1344	-2.7188	-3.55		9833_at	MELK	maternal embryonic leucine zipper kinase	-3.48612	-3.11193	-3.8603		6491_at	STIL	STIL centriolar assembly protein	-2.90088	-2.55658	-3.24517
3148_at	HMGB2	high mobility group box 2	-2.3811	-2.03704	-2.72517		51659_at	GINS2	GINS complex subunit 2	-2.82393	-2.47634	-3.17153		9156_at	EXO1	exonuclease 1	-3.12745	-2.71185	-3.54305		83990_at	BRIP1	BRCA1 interacting protein C-terminal hel	-3.48018	-3.106	-3.85437		26255_at	PTTG3P	pituitary tumor-transforming 3, pseudoge	-2.89209	-2.54779	-3.23639
117178_at	SSX2IP	SSX family member 2 interacting protein	-2.37793	-2.03387	-2.72199		79682_at	CENPU	centromere protein U	-2.81058	-2.46298	-3.15817		11004_at	KIF2C	kinesin family member 2C	-3.12557	-2.70997	-3.54116		55789_at	DEPDC1B	DEP domain containing 1B	-3.44305	-3.06886	-3.81724		2237_at	FEN1	flap structure-specific endonuclease 1	-2.88672	-2.54242	-3.23101
51053_at	GMNN	geminin DNA replication inhibitor	-2.3681	-2.02404	-2.71216		1164_at	CKS2	CDC28 protein kinase regulatory subunit	-2.8093	-2.4617	-3.15689		220042_at	DDIAS	DNA damage induced apoptosis suppressor	-3.12054	-2.70494	-3.53614		84722_at	PSRC1	proline and serine rich coiled-coil 1	-3.43282	-3.05864	-3.80701		55055_at	ZWILCH	zwilch kinetochore protein	-2.88281	-2.53852	-3.22711
11130_at	ZWINT	ZW10 interacting kinetochore protein	-2.36506	-2.021	-2.70912		10535_at	RNASEH2A	ribonuclease H2 subunit A	-2.79225	-2.44465	-3.13984		84722_at	PSRC1	proline and serine rich coiled-coil 1	-3.11593	-2.70033	-3.53152		26271_at	FBXO5	F-box protein 5	-3.40543	-3.03125	-3.77962		10733_at	PLK4	polo like kinase 4	-2.86768	-2.52338	-3.21197
4171_at	MCM2	minichromosome maintenance complex compo	-2.35602	-2.01196	-2.70008		54892_at	NCAPG2	non-SMC condensin II complex subunit G2	-2.78939	-2.44179	-3.13698		890_at	CCNA2	cyclin A2	-3.107	-2.69141	-3.5226		9414_at	TJP2	tight junction protein 2	-3.38449	-3.01031	-3.75868		81620_at	CDT1	chromatin licensing and DNA replication	-2.85571	-2.51142	-3.20001
114614_at	MIR155HG	MIR155 host gene	-2.35284	-2.00878	-2.6969		387103_at	CENPW	centromere protein W	-2.7816	-2.43401	-3.1292		54892_at	NCAPG2	non-SMC condensin II complex subunit G2	-3.10482	-2.68922	-3.52041		4173_at	MCM4	minichromosome maintenance complex compo	-3.37394	-2.99975	-3.74812		9156_at	EXO1	exonuclease 1	-2.84912	-2.50483	-3.19342
84722_at	PSRC1	proline and serine rich coiled-coil 1	-2.3337	-1.98964	-2.67776		4176_at	MCM7	minichromosome maintenance complex compo	-2.77778	-2.43018	-3.12537		4171_at	MCM2	minichromosome maintenance complex compo	-3.07575	-2.66015	-3.49134		995_at	CDC25C	cell division cycle 25C	-3.36655	-2.99236	-3.74074		995_at	CDC25C	cell division cycle 25C	-2.84448	-2.50019	-3.18878
8318_at	CDC45	cell division cycle 45	-2.33329	-1.98922	-2.67735		3036_at	HAS1	hyaluronan synthase 1	-2.77741	-2.42982	-3.12501		55732_at	C1orf112	chromosome 1 open reading frame 112	-3.07524	-2.65964	-3.49084		26255_at	PTTG3P	pituitary tumor-transforming 3, pseudoge	-3.33822	-2.96404	-3.71241		4071_at	TM4SF1	transmembrane 4 L six family member 1	-2.84131	-2.49701	-3.1856
641_at	BLM	BLM RecQ like helicase	-2.3281	-1.98404	-2.67216		4171_at	MCM2	minichromosome maintenance complex compo	-2.77106	-2.42346	-3.11865		7083_at	TK1	thymidine kinase 1	-3.05958	-2.64399	-3.47518		3673_at	ITGA2	integrin subunit alpha 2	-3.30915	-2.93496	-3.68333		55723_at	ASF1B	anti-silencing function 1B histone chape	-2.82812	-2.48383	-3.17242
4174_at	MCM5	minichromosome maintenance complex compo	-2.31548	-1.97142	-2.65955		4998_at	ORC1	origin recognition complex subunit 1	-2.76998	-2.42238	-3.11757		51053_at	GMNN	geminin DNA replication inhibitor	-3.05023	-2.63463	-3.46583		79682_at	CENPU	centromere protein U	-3.30447	-2.93029	-3.67866		5347_at	PLK1	polo like kinase 1	-2.82422	-2.47992	-3.16851
79682_at	CENPU	centromere protein U	-2.31204	-1.96798	-2.6561		6299_at	SALL1	spalt like transcription factor 1	-2.76413	-2.41654	-3.11173		257019_at	FRMD3	FERM domain containing 3	-3.02955	-2.61395	-3.44515		79733_at	E2F8	E2F transcription factor 8	-3.29544	-2.92125	-3.66962		9636_at	ISG15	ISG15 ubiquitin like modifier	-2.80762	-2.46332	-3.15191
3400_at	ID4	inhibitor of DNA binding 4, HLH protein	-2.30314	-1.95908	-2.6472		26271_at	FBXO5	F-box protein 5	-2.76237	-2.41477	-3.10996		23234_at	DNAJC9	DnaJ heat shock protein family (Hsp40) m	-3.01597	-2.60037	-3.43157		51053_at	GMNN	geminin DNA replication inhibitor	-3.2724	-2.89821	-3.64658		221150_at	SKA3	spindle and kinetochore associated compl	-2.79541	-2.45111	-3.13971
5983_at	RFC3	replication factor C subunit 3	-2.30067	-1.95661	-2.64473		257019_at	FRMD3	FERM domain containing 3	-2.76099	-2.4134	-3.10859		1164_at	CKS2	CDC28 protein kinase regulatory subunit	-2.99631	-2.58071	-3.4119		117178_at	SSX2IP	SSX family member 2 interacting protein	-3.20899	-2.8348	-3.58317		7112_at	TMPO	thymopoietin	-2.7666	-2.42231	-3.1109
9232_at	PTTG1	PTTG1 regulator of sister chromatid sepa	-2.2907	-1.94663	-2.63476		890_at	CCNA2	cyclin A2	-2.7403	-2.39271	-3.0879		79682_at	CENPU	centromere protein U	-2.98782	-2.57223	-3.40342		114614_at	MIR155HG	MIR155 host gene	-3.18634	-2.81215	-3.56052		90417_at	KNSTRN	kinetochore localized astrin (SPAG5) bin	-2.76367	-2.41938	-3.10797
672_at	BRCA1	BRCA1 DNA repair associated	-2.28876	-1.94469	-2.63282		5732_at	PTGER2	prostaglandin E receptor 2	-2.72701	-2.37942	-3.07461		3036_at	HAS1	hyaluronan synthase 1	-2.97761	-2.56201	-3.39321		55723_at	ASF1B	anti-silencing function 1B histone chape	-3.17954	-2.80535	-3.55373		55732_at	C1orf112	chromosome 1 open reading frame 112	-2.75977	-2.41547	-3.10406
23306_at	NEMP1	nuclear envelope integral membrane prote	-2.28434	-1.94028	-2.6284		64785_at	GINS3	GINS complex subunit 3	-2.72432	-2.37673	-3.07192		5732_at	PTGER2	prostaglandin E receptor 2	-2.97164	-2.55605	-3.38724		9824_at	ARHGAP11A	Rho GTPase activating protein 11A	-3.16896	-2.79478	-3.54315		57082_at	KNL1	kinetochore scaffold 1	-2.75806	-2.41376	-3.10235
55723_at	ASF1B	anti-silencing function 1B histone chape	-2.27036	-1.9263	-2.61442		29028_at	ATAD2	ATPase family AAA domain containing 2	-2.72371	-2.37612	-3.07131		90865_at	IL33	interleukin 33	-2.96067	-2.54507	-3.37626		11013_at	TMSB15A	thymosin beta 15a	-3.15757	-2.78339	-3.53176		11082_at	ESM1	endothelial cell specific molecule 1	-2.73584	-2.39154	-3.08014
25788_at	RAD54B	RAD54 homolog B	-2.26269	-1.91863	-2.60675		672_at	BRCA1	BRCA1 DNA repair associated	-2.71649	-2.3689	-3.06409		79733_at	E2F8	E2F transcription factor 8	-2.9595	-2.5439	-3.3751		5983_at	RFC3	replication factor C subunit 3	-3.14149	-2.7673	-3.51568		494143_at	CHAC2	ChaC cation transport regulator homolog	-2.73364	-2.38935	-3.07794
1164_at	CKS2	CDC28 protein kinase regulatory subunit	-2.24973	-1.90566	-2.59379		84803_at	GPAT3	glycerol-3-phosphate acyltransferase 3	-2.71512	-2.36753	-3.06272		3576_at	CXCL8	C-X-C motif chemokine ligand 8	-2.95068	-2.53508	-3.36628		50486_at	G0S2	G0/G1 switch 2	-3.12287	-2.74868	-3.49705		79682_at	CENPU	centromere protein U	-2.71533	-2.37104	-3.05963
29028_at	ATAD2	ATPase family AAA domain containing 2	-2.2491	-1.90504	-2.59317		4001_at	LMNB1	lamin B1	-2.71465	-2.36705	-3.06224		4173_at	MCM4	minichromosome maintenance complex compo	-2.94181	-2.52621	-3.3574		55732_at	C1orf112	chromosome 1 open reading frame 112	-3.08696	-2.71277	-3.46115		641_at	BLM	BLM RecQ like helicase	-2.57886	-2.23456	-2.92315
11082_at	ESM1	endothelial cell specific molecule 1	-2.23182	-1.88776	-2.57588		55010_at	PARPBP	PARP1 binding protein	-2.71163	-2.36403	-3.05922		55771_at	PRR11	proline rich 11	-2.92129	-2.50569	-3.33689		730755_at	KRTAP2-3	keratin associated protein 2-3	-3.08606	-2.71187	-3.46025		4172_at	MCM3	minichromosome maintenance complex compo	-2.57715	-2.23285	-2.92144
54478_at	PIMREG	PICALM interacting mitotic regulator	-2.22989	-1.88583	-2.57395		25788_at	RAD54B	RAD54 homolog B	-2.708	-2.36041	-3.0556		5983_at	RFC3	replication factor C subunit 3	-2.91786	-2.50226	-3.33345		64785_at	GINS3	GINS complex subunit 3	-3.0754	-2.70121	-3.44958		51053_at	GMNN	geminin DNA replication inhibitor	-2.57617	-2.23188	-2.92047
4001_at	LMNB1	lamin B1	-2.22539	-1.88133	-2.56945		79968_at	WDR76	WD repeat domain 76	-2.69868	-2.35109	-3.04628		29127_at	RACGAP1	Rac GTPase activating protein 1	-2.91215	-2.49655	-3.32775		127943_at	FCRLB	Fc receptor like B	-3.04714	-2.67295	-3.42133		55839_at	CENPN	centromere protein N	-2.57104	-2.22675	-2.91534
55732_at	C1orf112	chromosome 1 open reading frame 112	-2.22539	-1.88132	-2.56945		9414_at	TJP2	tight junction protein 2	-2.66428	-2.31668	-3.01187		64785_at	GINS3	GINS complex subunit 3	-2.90181	-2.48622	-3.31741		3576_at	CXCL8	C-X-C motif chemokine ligand 8	-3.01709	-2.6429	-3.39127		23234_at	DNAJC9	DnaJ heat shock protein family (Hsp40) m	-2.55176	-2.20746	-2.89605
55771_at	PRR11	proline rich 11	-2.225	-1.88094	-2.56906		1909_at	EDNRA	endothelin receptor type A	-2.65601	-2.30841	-3.0036		29893_at	PSMC3IP	PSMC3 interacting protein	-2.87873	-2.46314	-3.29433		257019_at	FRMD3	FERM domain containing 3	-3.01368	-2.63949	-3.38787		4599_at	MX1	MX dynamin like GTPase 1	-2.54883	-2.20453	-2.89312
7443_at	VRK1	VRK serine/threonine kinase 1	-2.2164	-1.87233	-2.56046		29127_at	RACGAP1	Rac GTPase activating protein 1	-2.65092	-2.30332	-2.99851		29089_at	UBE2T	ubiquitin conjugating enzyme E2 T	-2.87552	-2.45992	-3.29112		79968_at	WDR76	WD repeat domain 76	-3.01045	-2.63626	-3.38463		9824_at	ARHGAP11A	Rho GTPase activating protein 11A	-2.53845	-2.19416	-2.88275
23551_at	RASD2	RASD family member 2	-2.17077	-1.82671	-2.51483		84722_at	PSRC1	proline and serine rich coiled-coil 1	-2.63839	-2.29079	-2.98598		9824_at	ARHGAP11A	Rho GTPase activating protein 11A	-2.86965	-2.45405	-3.28524		149111_at	CNIH3	cornichon family AMPA receptor auxiliary	-3.00891	-2.63473	-3.3831		50863_at	NTM	neurotrimin	-2.52246	-2.17816	-2.86676
3036_at	HAS1	hyaluronan synthase 1	-2.16023	-1.81616	-2.50429		23306_at	NEMP1	nuclear envelope integral membrane prote	-2.62247	-2.27488	-2.97007		8317_at	CDC7	cell division cycle 7	-2.84773	-2.43214	-3.26333		29893_at	PSMC3IP	PSMC3 interacting protein	-3.00227	-2.62808	-3.37645		3070_at	HELLS	helicase, lymphoid specific	-2.51782	-2.17353	-2.86212
91687_at	CENPL	centromere protein L	-2.15862	-1.81456	-2.50269		4173_at	MCM4	minichromosome maintenance complex compo	-2.59952	-2.25193	-2.94712		81831_at	NETO2	neuropilin and tolloid like 2	-2.84194	-2.42634	-3.25753		121551_at	BTBD11	BTB domain containing 11	-2.99766	-2.62348	-3.37185		9735_at	KNTC1	kinetochore associated 1	-2.50098	-2.15668	-2.84527
79968_at	WDR76	WD repeat domain 76	-2.15376	-1.8097	-2.49782		9768_at	PCLAF	PCNA clamp associated factor	-2.59195	-2.24436	-2.93955		26255_at	PTTG3P	pituitary tumor-transforming 3, pseudoge	-2.84066	-2.42507	-3.25626		4998_at	ORC1	origin recognition complex subunit 1	-2.99264	-2.61845	-3.36682		81851_at	KRTAP1-1	keratin associated protein 1-1	-2.49854	-2.15424	-2.84283
257019_at	FRMD3	FERM domain containing 3	-2.15357	-1.80951	-2.49763		6374_at	CXCL5	C-X-C motif chemokine ligand 5	-2.58281	-2.23522	-2.93041		9241_at	NOG	noggin	-2.83873	-2.42314	-3.25433		55055_at	ZWILCH	zwilch kinetochore protein	-2.98925	-2.61506	-3.36343		4176_at	MCM7	minichromosome maintenance complex compo	-2.48779	-2.1435	-2.83209
29893_at	PSMC3IP	PSMC3 interacting protein	-2.15315	-1.80908	-2.49721		7443_at	VRK1	VRK serine/threonine kinase 1	-2.57968	-2.23208	-2.92727		6781_at	STC1	stanniocalcin 1	-2.82295	-2.40735	-3.23855		55010_at	PARPBP	PARP1 binding protein	-2.98116	-2.60697	-3.35535		79866_at	BORA	BORA aurora kinase A activator	-2.4856	-2.1413	-2.82989
7112_at	TMPO	thymopoietin	-2.15174	-1.80767	-2.4958		11013_at	TMSB15A	thymosin beta 15a	-2.57139	-2.2238	-2.91899		11013_at	TMSB15A	thymosin beta 15a	-2.82286	-2.40726	-3.23845		147841_at	SPC24	SPC24 component of NDC80 kinetochore com	-2.95432	-2.58013	-3.3285		3833_at	KIFC1	kinesin family member C1	-2.48535	-2.14106	-2.82965
90417_at	KNSTRN	kinetochore localized astrin (SPAG5) bin	-2.15032	-1.80626	-2.49438		9833_at	MELK	maternal embryonic leucine zipper kinase	-2.56717	-2.21958	-2.91477		26271_at	FBXO5	F-box protein 5	-2.82145	-2.40585	-3.23705		10051_at	SMC4	structural maintenance of chromosomes 4	-2.95046	-2.57628	-3.32465		10926_at	DBF4	DBF4 zinc finger	-2.46875	-2.12445	-2.81305
57082_at	KNL1	kinetochore scaffold 1	-2.14773	-1.80366	-2.49179		29893_at	PSMC3IP	PSMC3 interacting protein	-2.56184	-2.21424	-2.90943		25907_at	TMEM158	transmembrane protein 158 (gene/pseudoge	-2.81827	-2.40267	-3.23387		5999_at	RGS4	regulator of G protein signaling 4	-2.94679	-2.5726	-3.32098		4173_at	MCM4	minichromosome maintenance complex compo	-2.44922	-2.10492	-2.79351
10051_at	SMC4	structural maintenance of chromosomes 4	-2.13552	-1.79146	-2.47959		5983_at	RFC3	replication factor C subunit 3	-2.5287	-2.1811	-2.87629		4998_at	ORC1	origin recognition complex subunit 1	-2.81661	-2.40101	-3.23221		54821_at	ERCC6L	ERCC excision repair 6 like, spindle ass	-2.93295	-2.55876	-3.30713		5983_at	RFC3	replication factor C subunit 3	-2.44238	-2.09809	-2.78668
6299_at	SALL1	spalt like transcription factor 1	-2.12912	-1.78506	-2.47318		9241_at	NOG	noggin	-2.5233	-2.17571	-2.8709		84803_at	GPAT3	glycerol-3-phosphate acyltransferase 3	-2.81131	-2.39571	-3.22691		90865_at	IL33	interleukin 33	-2.92356	-2.54937	-3.29774		84930_at	MASTL	microtubule associated serine/threonine	-2.43896	-2.09467	-2.78326
9768_at	PCLAF	PCNA clamp associated factor	-2.11637	-1.7723	-2.46043		57082_at	KNL1	kinetochore scaffold 1	-2.51272	-2.16512	-2.86031		4319_at	MMP10	matrix metallopeptidase 10	-2.80416	-2.38856	-3.21976		55771_at	PRR11	proline rich 11	-2.92227	-2.54808	-3.29645		8317_at	CDC7	cell division cycle 7	-2.43823	-2.09394	-2.78253
9833_at	MELK	maternal embryonic leucine zipper kinase	-2.10672	-1.76266	-2.45079		84930_at	MASTL	microtubule associated serine/threonine	-2.49552	-2.14792	-2.84311		10276_at	NET1	neuroepithelial cell transforming 1	-2.78612	-2.37052	-3.20171		10293_at	TRAIP	TRAF interacting protein	-2.915	-2.54081	-3.28918		55010_at	PARPBP	PARP1 binding protein	-2.4292	-2.0849	-2.7735
9918_at	NCAPD2	non-SMC condensin I complex subunit D2	-2.09359	-1.74953	-2.43765		4319_at	MMP10	matrix metallopeptidase 10	-2.49239	-2.1448	-2.83999		54069_at	MIS18A	MIS18 kinetochore protein A	-2.78275	-2.36715	-3.19835		5732_at	PTGER2	prostaglandin E receptor 2	-2.91061	-2.53642	-3.28479		9585_at	KIF20B	kinesin family member 20B	-2.39893	-2.05463	-2.74322
3280_at	HES1	hes family bHLH transcription factor 1	-2.08525	-1.74119	-2.42932		9918_at	NCAPD2	non-SMC condensin I complex subunit D2	-2.47445	-2.12685	-2.82204		50486_at	G0S2	G0/G1 switch 2	-2.78254	-2.36694	-3.19813		4172_at	MCM3	minichromosome maintenance complex compo	-2.90855	-2.53436	-3.28274		4603_at	MYBL1	MYB proto-oncogene like 1	-2.39453	-2.05024	-2.73883
5984_at	RFC4	replication factor C subunit 4	-2.06826	-1.7242	-2.41233		10926_at	DBF4	DBF4 zinc finger	-2.47107	-2.12347	-2.81866		92737_at	DNER	delta/notch like EGF repeat containing	-2.77948	-2.36389	-3.19508		57687_at	VAT1L	vesicle amine transport 1 like	-2.90404	-2.52986	-3.27823		81611_at	ANP32E	acidic nuclear phosphoprotein 32 family	-2.37988	-2.03559	-2.72418
1633_at	DCK	deoxycytidine kinase	-2.06583	-1.72177	-2.4099		10051_at	SMC4	structural maintenance of chromosomes 4	-2.47048	-2.12289	-2.81808		55723_at	ASF1B	anti-silencing function 1B histone chape	-2.77427	-2.35867	-3.18986		3148_at	HMGB2	high mobility group box 2	-2.88257	-2.50838	-3.25675		79968_at	WDR76	WD repeat domain 76	-2.36353	-2.01923	-2.70782
6491_at	STIL	STIL centriolar assembly protein	-2.05948	-1.71541	-2.40354		641_at	BLM	BLM RecQ like helicase	-2.4658	-2.1182	-2.81339		57687_at	VAT1L	vesicle amine transport 1 like	-2.76146	-2.34587	-3.17706		4176_at	MCM7	minichromosome maintenance complex compo	-2.88178	-2.5076	-3.25597		4998_at	ORC1	origin recognition complex subunit 1	-2.34521	-2.00092	-2.68951
10592_at	SMC2	structural maintenance of chromosomes 2	-2.05436	-1.71029	-2.39842		93323_at	HAUS8	HAUS augmin like complex subunit 8	-2.45492	-2.10733	-2.80252		5999_at	RGS4	regulator of G protein signaling 4	-2.74537	-2.32978	-3.16097		641_at	BLM	BLM RecQ like helicase	-2.88157	-2.50738	-3.25576		5985_at	RFC5	replication factor C subunit 5	-2.32568	-1.98139	-2.66998
348654_at	GEN1	GEN1 Holliday junction 5' flap endonucle	-2.04699	-1.70293	-2.39105		127943_at	FCRLB	Fc receptor like B	-2.4507	-2.10311	-2.7983		494143_at	CHAC2	ChaC cation transport regulator homolog	-2.74444	-2.32885	-3.16004		79866_at	BORA	BORA aurora kinase A activator	-2.87888	-2.50469	-3.25306		55247_at	NEIL3	nei like DNA glycosylase 3	-2.31812	-1.97382	-2.66241
28231_at	SLCO4A1	solute carrier organic anion transporter	-2.04259	-1.69853	-2.38665		7980_at	TFPI2	tissue factor pathway inhibitor 2	-2.43895	-2.09136	-2.78654		55247_at	NEIL3	nei like DNA glycosylase 3	-2.74151	-2.32592	-3.15711		55247_at	NEIL3	nei like DNA glycosylase 3	-2.87823	-2.50405	-3.25242		100288637_at	LOC100288637	OTU deubiquitinase 7A pseudogene	-2.31567	-1.97138	-2.65997
580_at	BARD1	BRCA1 associated RING domain 1	-2.04192	-1.69786	-2.38598		26255_at	PTTG3P	pituitary tumor-transforming 3, pseudoge	-2.4327	-2.08511	-2.7803		9833_at	MELK	maternal embryonic leucine zipper kinase	-2.73563	-2.32003	-3.15123		25907_at	TMEM158	transmembrane protein 158 (gene/pseudoge	-2.85977	-2.48559	-3.23396		9918_at	NCAPD2	non-SMC condensin I complex subunit D2	-2.31543	-1.97113	-2.65973
55166_at	CENPQ	centromere protein Q	-2.04007	-1.69601	-2.38413		10592_at	SMC2	structural maintenance of chromosomes 2	-2.41764	-2.07004	-2.76523		55010_at	PARPBP	PARP1 binding protein	-2.71212	-2.29652	-3.12771		57082_at	KNL1	kinetochore scaffold 1	-2.83425	-2.46006	-3.20844		222663_at	SCUBE3	signal peptide, CUB domain and EGF like	-2.30469	-1.96039	-2.64898
93323_at	HAUS8	HAUS augmin like complex subunit 8	-2.03646	-1.6924	-2.38053		55723_at	ASF1B	anti-silencing function 1B histone chape	-2.38657	-2.03898	-2.73417		57082_at	KNL1	kinetochore scaffold 1	-2.70559	-2.28999	-3.12118		10926_at	DBF4	DBF4 zinc finger	-2.81921	-2.44503	-3.1934		7443_at	VRK1	VRK serine/threonine kinase 1	-2.30322	-1.95893	-2.64752
23234_at	DNAJC9	DnaJ heat shock protein family (Hsp40) m	-2.03501	-1.69095	-2.37907		4172_at	MCM3	minichromosome maintenance complex compo	-2.38121	-2.03361	-2.7288		1909_at	EDNRA	endothelin receptor type A	-2.70215	-2.28655	-3.11775		8208_at	CHAF1B	chromatin assembly factor 1 subunit B	-2.81453	-2.44035	-3.18872		93323_at	HAUS8	HAUS augmin like complex subunit 8	-2.30176	-1.95746	-2.64605
29127_at	RACGAP1	Rac GTPase activating protein 1	-2.03373	-1.68967	-2.37779		9745_at	ZNF536	zinc finger protein 536	-2.37953	-2.03193	-2.72712		84830_at	ADTRP	androgen dependent TFPI regulating prote	-2.69151	-2.27591	-3.10711		7443_at	VRK1	VRK serine/threonine kinase 1	-2.81308	-2.43889	-3.18726		5420_at	PODXL	podocalyxin like	-2.29688	-1.95258	-2.64117
79866_at	BORA	BORA aurora kinase A activator	-2.02683	-1.68276	-2.37089		2189_at	FANCG	FA complementation group G	-2.36814	-2.02054	-2.71573		79968_at	WDR76	WD repeat domain 76	-2.6833	-2.2677	-3.0989		23234_at	DNAJC9	DnaJ heat shock protein family (Hsp40) m	-2.80747	-2.43329	-3.18166		10212_at	DDX39A	DExD-box helicase 39A	-2.28711	-1.94281	-2.63141
11169_at	WDHD1	WD repeat and HMG-box DNA binding protei	-2.02465	-1.68059	-2.36871		54821_at	ERCC6L	ERCC excision repair 6 like, spindle ass	-2.368	-2.02041	-2.7156		147841_at	SPC24	SPC24 component of NDC80 kinetochore com	-2.65744	-2.24184	-3.07304		6491_at	STIL	STIL centriolar assembly protein	-2.80313	-2.42894	-3.17731		64785_at	GINS3	GINS complex subunit 3	-2.27808	-1.93378	-2.62237
144455_at	E2F7	E2F transcription factor 7	-2.01564	-1.67158	-2.3597		7083_at	TK1	thymidine kinase 1	-2.36574	-2.01814	-2.71333		8458_at	TTF2	transcription termination factor 2	-2.64588	-2.23028	-3.06147		6781_at	STC1	stanniocalcin 1	-2.79365	-2.41947	-3.16784		10293_at	TRAIP	TRAF interacting protein	-2.26489	-1.9206	-2.60919
4071_at	TM4SF1	transmembrane 4 L six family member 1	-2.0062	-1.66213	-2.35026		100288637_at	LOC100288637	OTU deubiquitinase 7A pseudogene	-2.35903	-2.01143	-2.70662		10592_at	SMC2	structural maintenance of chromosomes 2	-2.64518	-2.22958	-3.06077		10592_at	SMC2	structural maintenance of chromosomes 2	-2.79313	-2.41894	-3.16731		147841_at	SPC24	SPC24 component of NDC80 kinetochore com	-2.26318	-1.91889	-2.60748
							3148_at	HMGB2	high mobility group box 2	-2.3479	-2.00031	-2.6955		3148_at	HMGB2	high mobility group box 2	-2.63599	-2.22039	-3.05158		84296_at	GINS4	GINS complex subunit 4	-2.77588	-2.40169	-3.15007		63979_at	FIGNL1	fidgetin like 1	-2.25488	-1.91059	-2.59918
							1633_at	DCK	deoxycytidine kinase	-2.34122	-1.99363	-2.68882		7443_at	VRK1	VRK serine/threonine kinase 1	-2.63485	-2.21926	-3.05045		9918_at	NCAPD2	non-SMC condensin I complex subunit D2	-2.77474	-2.40055	-3.14893		122769_at	LRR1	leucine rich repeat protein 1	-2.25342	-1.90912	-2.59771
							147841_at	SPC24	SPC24 component of NDC80 kinetochore com	-2.33615	-1.98856	-2.68375		6299_at	SALL1	spalt like transcription factor 1	-2.62643	-2.21084	-3.04203		81831_at	NETO2	neuropilin and tolloid like 2	-2.76186	-2.38767	-3.13604		580_at	BARD1	BRCA1 associated RING domain 1	-2.25171	-1.90741	-2.596
							90417_at	KNSTRN	kinetochore localized astrin (SPAG5) bin	-2.3344	-1.98681	-2.682		1633_at	DCK	deoxycytidine kinase	-2.6005	-2.1849	-3.0161		4319_at	MMP10	matrix metallopeptidase 10	-2.75924	-2.38505	-3.13342		26271_at	FBXO5	F-box protein 5	-2.24951	-1.90522	-2.59381
							55771_at	PRR11	proline rich 11	-2.32412	-1.97653	-2.67172		93323_at	HAUS8	HAUS augmin like complex subunit 8	-2.59774	-2.18215	-3.01334		54069_at	MIS18A	MIS18 kinetochore protein A	-2.75492	-2.38073	-3.1291		54821_at	ERCC6L	ERCC excision repair 6 like, spindle ass	-2.23779	-1.8935	-2.58209
							11169_at	WDHD1	WD repeat and HMG-box DNA binding protei	-2.31054	-1.96295	-2.65814		672_at	BRCA1	BRCA1 DNA repair associated	-2.57489	-2.15929	-2.99049		1633_at	DCK	deoxycytidine kinase	-2.73966	-2.36548	-3.11385		89958_at	SAPCD2	suppressor APC domain containing 2	-2.23169	-1.88739	-2.57599
							149111_at	CNIH3	cornichon family AMPA receptor auxiliary	-2.30774	-1.96014	-2.65533		7804_at	LRP8	LDL receptor related protein 8	-2.5681	-2.1525	-2.9837		10276_at	NET1	neuroepithelial cell transforming 1	-2.73436	-2.36017	-3.10854		54492_at	NEURL1B	neuralized E3 ubiquitin protein ligase 1	-2.22363	-1.87934	-2.56793
							119392_at	SFR1	SWI5 dependent homologous recombination	-2.30769	-1.9601	-2.65529		54821_at	ERCC6L	ERCC excision repair 6 like, spindle ass	-2.55868	-2.14308	-2.97428		9700_at	ESPL1	extra spindle pole bodies like 1, separa	-2.70301	-2.32882	-3.07719		27075_at	TSPAN13	tetraspanin 13	-2.22217	-1.87787	-2.56646
							3835_at	KIF22	kinesin family member 22	-2.30446	-1.95686	-2.65205		4176_at	MCM7	minichromosome maintenance complex compo	-2.55854	-2.14294	-2.97414		3036_at	HAS1	hyaluronan synthase 1	-2.69929	-2.3251	-3.07347		5577_at	PRKAR2B	protein kinase cAMP-dependent type II re	-2.21729	-1.87299	-2.56158
							54762_at	GRAMD1C	GRAM domain containing 1C	-2.30412	-1.95653	-2.65172		10926_at	DBF4	DBF4 zinc finger	-2.55457	-2.13897	-2.97016		11113_at	CIT	citron rho-interacting serine/threonine	-2.69875	-2.32456	-3.07293		5422_at	POLA1	DNA polymerase alpha 1, catalytic subuni	-2.21484	-1.87055	-2.55914
							348654_at	GEN1	GEN1 Holliday junction 5' flap endonucle	-2.29992	-1.95233	-2.64752		79866_at	BORA	BORA aurora kinase A activator	-2.54001	-2.12441	-2.95561		1909_at	EDNRA	endothelin receptor type A	-2.69507	-2.32088	-3.06925		55008_at	HERC6	HECT and RLD domain containing E3 ubiqui	-2.21289	-1.86859	-2.55719
							9700_at	ESPL1	extra spindle pole bodies like 1, separa	-2.29383	-1.94623	-2.64142		84296_at	GINS4	GINS complex subunit 4	-2.53589	-2.12029	-2.95149		1894_at	ECT2	epithelial cell transforming 2	-2.69337	-2.31919	-3.06756		5984_at	RFC4	replication factor C subunit 4	-2.2085	-1.8642	-2.55279
							55166_at	CENPQ	centromere protein Q	-2.25736	-1.90976	-2.60495		4860_at	PNP	purine nucleoside phosphorylase	-2.533	-2.11741	-2.9486		494143_at	CHAC2	ChaC cation transport regulator homolog	-2.67071	-2.29653	-3.0449		7056_at	THBD	thrombomodulin	-2.18506	-1.84076	-2.52935
							79866_at	BORA	BORA aurora kinase A activator	-2.24948	-1.90189	-2.59708		1894_at	ECT2	epithelial cell transforming 2	-2.52785	-2.11225	-2.94344		4860_at	PNP	purine nucleoside phosphorylase	-2.66777	-2.29358	-3.04196		3885_at	KRT34	keratin 34	-2.17407	-1.82978	-2.51837
							5999_at	RGS4	regulator of G protein signaling 4	-2.24806	-1.90046	-2.59565		348654_at	GEN1	GEN1 Holliday junction 5' flap endonucle	-2.52209	-2.10649	-2.93769		122769_at	LRR1	leucine rich repeat protein 1	-2.65169	-2.2775	-3.02587		25788_at	RAD54B	RAD54 homolog B	-2.17114	-1.82685	-2.51544
							5422_at	POLA1	DNA polymerase alpha 1, catalytic subuni	-2.24374	-1.89615	-2.59134		55166_at	CENPQ	centromere protein Q	-2.50589	-2.09029	-2.92149		8364_at	H4C3	H4 clustered histone 3	-2.63195	-2.25776	-3.00613		7804_at	LRP8	LDL receptor related protein 8	-2.16943	-1.82514	-2.51373
							91687_at	CENPL	centromere protein L	-2.23626	-1.88867	-2.58386		9745_at	ZNF536	zinc finger protein 536	-2.49794	-2.08234	-2.91353		7804_at	LRP8	LDL receptor related protein 8	-2.62962	-2.25544	-3.00381		56938_at	ARNTL2	aryl hydrocarbon receptor nuclear transl	-2.16846	-1.82416	-2.51275
							10293_at	TRAIP	TRAF interacting protein	-2.23043	-1.88283	-2.57802		10051_at	SMC4	structural maintenance of chromosomes 4	-2.49197	-2.07637	-2.90757		7298_at	TYMS	thymidylate synthetase	-2.62665	-2.25246	-3.00084		10964_at	IFI44L	interferon induced protein 44 like	-2.14502	-1.80072	-2.48932
							7298_at	TYMS	thymidylate synthetase	-2.22235	-1.87476	-2.56995		55055_at	ZWILCH	zwilch kinetochore protein	-2.49071	-2.07511	-2.90631		3014_at	H2AX	H2A.X variant histone	-2.60793	-2.23374	-2.98211		9700_at	ESPL1	extra spindle pole bodies like 1, separa	-2.13525	-1.79096	-2.47955
							25886_at	POC1A	POC1 centriolar protein A	-2.21112	-1.86352	-2.55871		8364_at	H4C3	H4 clustered histone 3	-2.47179	-2.05619	-2.88739		84803_at	GPAT3	glycerol-3-phosphate acyltransferase 3	-2.60623	-2.23205	-2.98042		11169_at	WDHD1	WD repeat and HMG-box DNA binding protei	-2.1272	-1.7829	-2.47149
							84296_at	GINS4	GINS complex subunit 4	-2.20117	-1.85358	-2.54877		81848_at	SPRY4	sprouty RTK signaling antagonist 4	-2.46103	-2.04543	-2.87663		26147_at	PHF19	PHD finger protein 19	-2.60047	-2.22629	-2.97466		10721_at	POLQ	DNA polymerase theta	-2.12183	-1.77753	-2.46612
							55055_at	ZWILCH	zwilch kinetochore protein	-2.19335	-1.84575	-2.54094		54762_at	GRAMD1C	GRAM domain containing 1C	-2.46086	-2.04527	-2.87646		115265_at	DDIT4L	DNA damage inducible transcript 4 like	-2.60045	-2.22627	-2.97464		117178_at	SSX2IP	SSX family member 2 interacting protein	-2.11328	-1.76899	-2.45758
							144455_at	E2F7	E2F transcription factor 7	-2.18849	-1.8409	-2.53609		5179_at	PENK	proenkephalin	-2.43527	-2.01968	-2.85087		100288637_at	LOC100288637	OTU deubiquitinase 7A pseudogene	-2.58998	-2.2158	-2.96417		9212_at	AURKB	aurora kinase B	-2.11255	-1.76825	-2.45684
							63979_at	FIGNL1	fidgetin like 1	-2.17374	-1.82614	-2.52133		222663_at	SCUBE3	signal peptide, CUB domain and EGF like	-2.41704	-2.00144	-2.83263		672_at	BRCA1	BRCA1 DNA repair associated	-2.58807	-2.21389	-2.96226		26586_at	CKAP2	cytoskeleton associated protein 2	-2.09302	-1.74872	-2.43731
							84830_at	ADTRP	androgen dependent TFPI regulating prote	-2.17002	-1.82243	-2.51762		1111_at	CHEK1	checkpoint kinase 1	-2.41483	-1.99923	-2.83043		92737_at	DNER	delta/notch like EGF repeat containing	-2.5788	-2.20461	-2.95299		3397_at	ID1	inhibitor of DNA binding 1, HLH protein	-2.09082	-1.74652	-2.43512
							623_at	BDKRB1	bradykinin receptor B1	-2.16937	-1.82178	-2.51697		79980_at	DSN1	DSN1 component of MIS12 kinetochore comp	-2.41408	-1.99849	-2.82968		580_at	BARD1	BRCA1 associated RING domain 1	-2.56804	-2.19386	-2.94223		1841_at	DTYMK	deoxythymidylate kinase	-2.08691	-1.74262	-2.43121
							25907_at	TMEM158	transmembrane protein 158 (gene/pseudoge	-2.16886	-1.82126	-2.51645		115265_at	DDIT4L	DNA damage inducible transcript 4 like	-2.41197	-1.99638	-2.82757		90417_at	KNSTRN	kinetochore localized astrin (SPAG5) bin	-2.55999	-2.1858	-2.93417		55706_at	NDC1	NDC1 transmembrane nucleoporin	-2.06787	-1.72358	-2.41217
							8208_at	CHAF1B	chromatin assembly factor 1 subunit B	-2.16756	-1.81997	-2.51515		3835_at	KIF22	kinesin family member 22	-2.40089	-1.9853	-2.81649		3835_at	KIF22	kinesin family member 22	-2.53346	-2.15928	-2.90765		5021_at	OXTR	oxytocin receptor	-2.05078	-1.70649	-2.39508
							5984_at	RFC4	replication factor C subunit 4	-2.16299	-1.8154	-2.51059		6491_at	STIL	STIL centriolar assembly protein	-2.39932	-1.98372	-2.81492		8317_at	CDC7	cell division cycle 7	-2.52474	-2.15055	-2.89892		3655_at	ITGA6	integrin subunit alpha 6	-2.04688	-1.70258	-2.39117
							115265_at	DDIT4L	DNA damage inducible transcript 4 like	-2.15074	-1.80315	-2.49834		100288637_at	LOC100288637	OTU deubiquitinase 7A pseudogene	-2.38466	-1.96907	-2.80026		5982_at	RFC2	replication factor C subunit 2	-2.51832	-2.14414	-2.89251		4312_at	MMP1	matrix metallopeptidase 1	-2.0459	-1.7016	-2.39019
							7133_at	TNFRSF1B	TNF receptor superfamily member 1B	-2.13143	-1.78384	-2.47903		22943_at	DKK1	dickkopf WNT signaling pathway inhibitor	-2.38018	-1.96458	-2.79577		55166_at	CENPQ	centromere protein Q	-2.5159	-2.14172	-2.89009		8836_at	GGH	gamma-glutamyl hydrolase	-2.03857	-1.69428	-2.38287
							23234_at	DNAJC9	DnaJ heat shock protein family (Hsp40) m	-2.1229	-1.77531	-2.4705		122769_at	LRR1	leucine rich repeat protein 1	-2.37239	-1.95679	-2.78799		54762_at	GRAMD1C	GRAM domain containing 1C	-2.51286	-2.13868	-2.88705		3835_at	KIF22	kinesin family member 22	-2.03638	-1.69208	-2.38067
							84318_at	CCDC77	coiled-coil domain containing 77	-2.11906	-1.77147	-2.46666		4172_at	MCM3	minichromosome maintenance complex compo	-2.37095	-1.95535	-2.78655		2250_at	FGF5	fibroblast growth factor 5	-2.50878	-2.13459	-2.88297		10024_at	TROAP	trophinin associated protein	-2.03516	-1.69086	-2.37945
							23551_at	RASD2	RASD family member 2	-2.11535	-1.76775	-2.46294		9918_at	NCAPD2	non-SMC condensin I complex subunit D2	-2.368	-1.95241	-2.7836		63979_at	FIGNL1	fidgetin like 1	-2.49698	-2.12279	-2.87116		1111_at	CHEK1	checkpoint kinase 1	-2.03076	-1.68647	-2.37506
							5985_at	RFC5	replication factor C subunit 5	-2.11422	-1.76662	-2.46181		63979_at	FIGNL1	fidgetin like 1	-2.36758	-1.95199	-2.78318		94234_at	FOXQ1	forkhead box Q1	-2.49446	-2.12028	-2.86865		9414_at	TJP2	tight junction protein 2	-2.02637	-1.68207	-2.37066
							83641_at	FAM107B	family with sequence similarity 107 memb	-2.10828	-1.76069	-2.45588		641_at	BLM	BLM RecQ like helicase	-2.36472	-1.94913	-2.78032		56938_at	ARNTL2	aryl hydrocarbon receptor nuclear transl	-2.48256	-2.10837	-2.85675		92737_at	DNER	delta/notch like EGF repeat containing	-2.02515	-1.68085	-2.36944
							1894_at	ECT2	epithelial cell transforming 2	-2.09914	-1.75154	-2.44673		9700_at	ESPL1	extra spindle pole bodies like 1, separa	-2.36414	-1.94854	-2.77974		9735_at	KNTC1	kinetochore associated 1	-2.46896	-2.09478	-2.84315		84823_at	LMNB2	lamin B2	-2.0166	-1.67231	-2.3609
							55706_at	NDC1	NDC1 transmembrane nucleoporin	-2.09905	-1.75146	-2.44665		7298_at	TYMS	thymidylate synthetase	-2.33856	-1.92297	-2.75416		3070_at	HELLS	helicase, lymphoid specific	-2.46476	-2.09057	-2.83895		672_at	BRCA1	BRCA1 DNA repair associated	-2.01562	-1.67133	-2.35992
							79589_at	RNF128	ring finger protein 128	-2.08474	-1.73715	-2.43234		22822_at	PHLDA1	pleckstrin homology like domain family A	-2.33485	-1.91925	-2.75045		1111_at	CHEK1	checkpoint kinase 1	-2.45536	-2.08117	-2.82954		54069_at	MIS18A	MIS18 kinetochore protein A	-2.01074	-1.66645	-2.35504
							4860_at	PNP	purine nucleoside phosphorylase	-2.07451	-1.72691	-2.4221		23551_at	RASD2	RASD family member 2	-2.328	-1.9124	-2.74359		84830_at	ADTRP	androgen dependent TFPI regulating prote	-2.44297	-2.06879	-2.81716		91687_at	CENPL	centromere protein L	-2.00928	-1.66498	-2.35357
							3655_at	ITGA6	integrin subunit alpha 6	-2.07319	-1.72559	-2.42078		1901_at	S1PR1	sphingosine-1-phosphate receptor 1	-2.3276	-1.912	-2.74319		79980_at	DSN1	DSN1 component of MIS12 kinetochore comp	-2.4385	-2.06431	-2.81268		79980_at	DSN1	DSN1 component of MIS12 kinetochore comp	-2.00732	-1.66303	-2.35162
							55086_at	RADX	RPA1 related single stranded DNA binding	-2.06916	-1.72156	-2.41675		91687_at	CENPL	centromere protein L	-2.31536	-1.89977	-2.73096		65108_at	MARCKSL1	MARCKS like 1	-2.43054	-2.05635	-2.80473
							26586_at	CKAP2	cytoskeleton associated protein 2	-2.06186	-1.71426	-2.40945		23306_at	NEMP1	nuclear envelope integral membrane prote	-2.30192	-1.88632	-2.71751		5422_at	POLA1	DNA polymerase alpha 1, catalytic subuni	-2.41611	-2.04192	-2.79029
							597_at	BCL2A1	BCL2 related protein A1	-2.05284	-1.70525	-2.40044		580_at	BARD1	BRCA1 associated RING domain 1	-2.29509	-1.8795	-2.71069		222663_at	SCUBE3	signal peptide, CUB domain and EGF like	-2.40776	-2.03357	-2.78195
							7804_at	LRP8	LDL receptor related protein 8	-2.05052	-1.70293	-2.39812		25788_at	RAD54B	RAD54 homolog B	-2.28954	-1.87395	-2.70514		57552_at	NCEH1	neutral cholesterol ester hydrolase 1	-2.39025	-2.01606	-2.76443
							3014_at	H2AX	H2A.X variant histone	-2.04933	-1.70174	-2.39693		63922_at	CHTF18	chromosome transmission fidelity factor	-2.28412	-1.86853	-2.69972		84930_at	MASTL	microtubule associated serine/threonine	-2.38907	-2.01489	-2.76326
							1111_at	CHEK1	checkpoint kinase 1	-2.04764	-1.70005	-2.39524		5982_at	RFC2	replication factor C subunit 2	-2.27858	-1.86298	-2.69417		23590_at	PDSS1	decaprenyl diphosphate synthase subunit	-2.38618	-2.01199	-2.76036
							122769_at	LRR1	leucine rich repeat protein 1	-2.0389	-1.6913	-2.38649		84930_at	MASTL	microtubule associated serine/threonine	-2.27726	-1.86166	-2.69285		79083_at	MLPH	melanophilin	-2.38606	-2.01187	-2.76025
							3833_at	KIFC1	kinesin family member C1	-2.03516	-1.68756	-2.38275		9735_at	KNTC1	kinetochore associated 1	-2.27707	-1.86147	-2.69266		5984_at	RFC4	replication factor C subunit 4	-2.38565	-2.01146	-2.75983
							580_at	BARD1	BRCA1 associated RING domain 1	-2.03215	-1.68456	-2.37975		94234_at	FOXQ1	forkhead box Q1	-2.27498	-1.85939	-2.69058		1901_at	S1PR1	sphingosine-1-phosphate receptor 1	-2.38473	-2.01054	-2.75891
							3070_at	HELLS	helicase, lymphoid specific	-2.0297	-1.68211	-2.3773		11169_at	WDHD1	WD repeat and HMG-box DNA binding protei	-2.27294	-1.85735	-2.68854		3833_at	KIFC1	kinesin family member C1	-2.38379	-2.0096	-2.75798
							81831_at	NETO2	neuropilin and tolloid like 2	-2.02699	-1.6794	-2.37459		10721_at	POLQ	DNA polymerase theta	-2.26033	-1.84473	-2.67592		11169_at	WDHD1	WD repeat and HMG-box DNA binding protei	-2.37841	-2.00423	-2.7526
							3400_at	ID4	inhibitor of DNA binding 4, HLH protein	-2.0192	-1.67161	-2.3668		57552_at	NCEH1	neutral cholesterol ester hydrolase 1	-2.25646	-1.84086	-2.67205		23551_at	RASD2	RASD family member 2	-2.37487	-2.00068	-2.74906
							9735_at	KNTC1	kinetochore associated 1	-2.01779	-1.6702	-2.36538		6615_at	SNAI1	snail family transcriptional repressor 1	-2.25325	-1.83766	-2.66885		1017_at	CDK2	cyclin dependent kinase 2	-2.36789	-1.9937	-2.74207
							5569_at	PKIA	cAMP-dependent protein kinase inhibitor	-2.01624	-1.66865	-2.36384		79083_at	MLPH	melanophilin	-2.25081	-1.83521	-2.6664		5985_at	RFC5	replication factor C subunit 5	-2.36177	-1.98759	-2.73596
							54069_at	MIS18A	MIS18 kinetochore protein A	-2.01566	-1.66807	-2.36325		90417_at	KNSTRN	kinetochore localized astrin (SPAG5) bin	-2.24553	-1.82994	-2.66113		256227_at	STEAP1B	STEAP family member 1B	-2.35562	-1.98143	-2.7298
							286826_at	LIN9	lin-9 DREAM MuvB core complex component	-2.01185	-1.66426	-2.35945		26147_at	PHF19	PHD finger protein 19	-2.23182	-1.81622	-2.64742		25788_at	RAD54B	RAD54 homolog B	-2.354	-1.97981	-2.72818
							3399_at	ID3	inhibitor of DNA binding 3, HLH protein	-2.00929	-1.66169	-2.35688		26586_at	CKAP2	cytoskeleton associated protein 2	-2.23056	-1.81496	-2.64616		26586_at	CKAP2	cytoskeleton associated protein 2	-2.34653	-1.97234	-2.72071
							6491_at	STIL	STIL centriolar assembly protein	-2.00821	-1.66061	-2.3558		286826_at	LIN9	lin-9 DREAM MuvB core complex component	-2.22963	-1.81403	-2.64522		2189_at	FANCG	FA complementation group G	-2.34226	-1.96807	-2.71645
														2047_at	EPHB1	EPH receptor B1	-2.22504	-1.80944	-2.64064		93323_at	HAUS8	HAUS augmin like complex subunit 8	-2.3414	-1.96721	-2.71558
														10293_at	TRAIP	TRAF interacting protein	-2.20919	-1.79359	-2.62478		10721_at	POLQ	DNA polymerase theta	-2.33894	-1.96475	-2.71313
														10253_at	SPRY2	sprouty RTK signaling antagonist 2	-2.20668	-1.79109	-2.62228		55839_at	CENPN	centromere protein N	-2.33663	-1.96245	-2.71082
														29126_at	CD274	CD274 molecule	-2.19126	-1.77566	-2.60686		63922_at	CHTF18	chromosome transmission fidelity factor	-2.33222	-1.95803	-2.7064
														29980_at	DONSON	downstream neighbor of SON	-2.18862	-1.77303	-2.60422		23306_at	NEMP1	nuclear envelope integral membrane prote	-2.32389	-1.9497	-2.69808
														55159_at	RFWD3	ring finger and WD repeat domain 3	-2.18153	-1.76594	-2.59713		9745_at	ZNF536	zinc finger protein 536	-2.32362	-1.94943	-2.69781
														3070_at	HELLS	helicase, lymphoid specific	-2.17301	-1.75742	-2.58861		22822_at	PHLDA1	pleckstrin homology like domain family A	-2.31825	-1.94406	-2.69244
														56938_at	ARNTL2	aryl hydrocarbon receptor nuclear transl	-2.1725	-1.7569	-2.5881		1776_at	DNASE1L3	deoxyribonuclease 1 like 3	-2.31749	-1.94331	-2.69168
														5984_at	RFC4	replication factor C subunit 4	-2.16446	-1.74886	-2.58005		10212_at	DDX39A	DExD-box helicase 39A	-2.30468	-1.9305	-2.67887
														2921_at	CXCL3	C-X-C motif chemokine ligand 3	-2.15025	-1.73465	-2.56585		6615_at	SNAI1	snail family transcriptional repressor 1	-2.29891	-1.92472	-2.67309
														5985_at	RFC5	replication factor C subunit 5	-2.14986	-1.73426	-2.56546		55159_at	RFWD3	ring finger and WD repeat domain 3	-2.28603	-1.91184	-2.66021
														5055_at	SERPINB2	serpin family B member 2	-2.1479	-1.73231	-2.5635		84823_at	LMNB2	lamin B2	-2.27847	-1.90429	-2.65266
														3655_at	ITGA6	integrin subunit alpha 6	-2.13422	-1.71863	-2.54982		1841_at	DTYMK	deoxythymidylate kinase	-2.27185	-1.89767	-2.64604
														23590_at	PDSS1	decaprenyl diphosphate synthase subunit	-2.133	-1.7174	-2.5486		348654_at	GEN1	GEN1 Holliday junction 5' flap endonucle	-2.26818	-1.894	-2.64237
														8208_at	CHAF1B	chromatin assembly factor 1 subunit B	-2.1324	-1.71681	-2.548		6299_at	SALL1	spalt like transcription factor 1	-2.26584	-1.89165	-2.64003
														145508_at	CEP128	centrosomal protein 128	-2.12965	-1.71405	-2.54525		51435_at	SCARA3	scavenger receptor class A member 3	-2.26241	-1.88822	-2.63659
														2250_at	FGF5	fibroblast growth factor 5	-2.12499	-1.70939	-2.54059		25886_at	POC1A	POC1 centriolar protein A	-2.25848	-1.8843	-2.63267
														1776_at	DNASE1L3	deoxyribonuclease 1 like 3	-2.11974	-1.70414	-2.53534		3399_at	ID3	inhibitor of DNA binding 3, HLH protein	-2.25147	-1.87729	-2.62566
														256227_at	STEAP1B	STEAP family member 1B	-2.1144	-1.69881	-2.53		89958_at	SAPCD2	suppressor APC domain containing 2	-2.24907	-1.87489	-2.62326
														4507_at	MTAP	methylthioadenosine phosphorylase	-2.11352	-1.69792	-2.52912		9241_at	NOG	noggin	-2.23619	-1.86201	-2.61038
														144455_at	E2F7	E2F transcription factor 7	-2.09865	-1.68305	-2.51425		91687_at	CENPL	centromere protein L	-2.2348	-1.86061	-2.60898
														1841_at	DTYMK	deoxythymidylate kinase	-2.09607	-1.68047	-2.51167		3655_at	ITGA6	integrin subunit alpha 6	-2.22748	-1.8533	-2.60167
														84318_at	CCDC77	coiled-coil domain containing 77	-2.09343	-1.67783	-2.50902		145508_at	CEP128	centrosomal protein 128	-2.21925	-1.84506	-2.59343
														55038_at	CDCA4	cell division cycle associated 4	-2.09148	-1.67588	-2.50708		81848_at	SPRY4	sprouty RTK signaling antagonist 4	-2.21103	-1.83684	-2.58522
														10212_at	DDX39A	DExD-box helicase 39A	-2.08398	-1.66838	-2.49958		1786_at	DNMT1	DNA methyltransferase 1	-2.2015	-1.82731	-2.57569
														115106_at	HAUS1	HAUS augmin like complex subunit 1	-2.0807	-1.66511	-2.4963		10024_at	TROAP	trophinin associated protein	-2.19366	-1.81948	-2.56785
														5422_at	POLA1	DNA polymerase alpha 1, catalytic subuni	-2.07724	-1.66164	-2.49284		6240_at	RRM1	ribonucleotide reductase catalytic subun	-2.18544	-1.81125	-2.55962
														7133_at	TNFRSF1B	TNF receptor superfamily member 1B	-2.07211	-1.65651	-2.48771		4233_at	MET	MET proto-oncogene, receptor tyrosine ki	-2.18156	-1.80737	-2.55574
														26499_at	PLEK2	pleckstrin 2	-2.07165	-1.65605	-2.48724		26499_at	PLEK2	pleckstrin 2	-2.17028	-1.79609	-2.54446
														2189_at	FANCG	FA complementation group G	-2.06785	-1.65225	-2.48344		116028_at	RMI2	RecQ mediated genome instability 2	-2.17002	-1.79584	-2.54421
														1848_at	DUSP6	dual specificity phosphatase 6	-2.06435	-1.64875	-2.47995		54492_at	NEURL1B	neuralized E3 ubiquitin protein ligase 1	-2.15741	-1.78322	-2.5316
														4499_at	MT1M	metallothionein 1M	-2.06089	-1.6453	-2.47649		64858_at	DCLRE1B	DNA cross-link repair 1B	-2.15156	-1.77737	-2.52574
														10019_at	SH2B3	SH2B adaptor protein 3	-2.05575	-1.64016	-2.47135		79589_at	RNF128	ring finger protein 128	-2.15139	-1.77721	-2.52558
														129401_at	NUP35	nucleoporin 35	-2.05435	-1.63875	-2.46995		286826_at	LIN9	lin-9 DREAM MuvB core complex component	-2.1349	-1.76072	-2.50909
														1786_at	DNMT1	DNA methyltransferase 1	-2.05355	-1.63795	-2.46915		10253_at	SPRY2	sprouty RTK signaling antagonist 2	-2.13344	-1.75925	-2.50763
														79589_at	RNF128	ring finger protein 128	-2.04812	-1.63252	-2.46372		129401_at	NUP35	nucleoporin 35	-2.1315	-1.75731	-2.50569
														148641_at	SLC35F3	solute carrier family 35 member F3	-2.03828	-1.62269	-2.45388		597_at	BCL2A1	BCL2 related protein A1	-2.12352	-1.74933	-2.49771
														11113_at	CIT	citron rho-interacting serine/threonine	-2.0342	-1.6186	-2.44979		55706_at	NDC1	NDC1 transmembrane nucleoporin	-2.11907	-1.74488	-2.49326
														26035_at	GLCE	glucuronic acid epimerase	-2.03333	-1.61774	-2.44893		5593_at	PRKG2	protein kinase cGMP-dependent 2	-2.11805	-1.74386	-2.49224
														6926_at	TBX3	T-box transcription factor 3	-2.03259	-1.617	-2.44819		84230_at	LRRC8C	leucine rich repeat containing 8 VRAC su	-2.11597	-1.74179	-2.49016
														55706_at	NDC1	NDC1 transmembrane nucleoporin	-2.03216	-1.61656	-2.44775		22943_at	DKK1	dickkopf WNT signaling pathway inhibitor	-2.10576	-1.73158	-2.47995
														79441_at	HAUS3	HAUS augmin like complex subunit 3	-2.03074	-1.61515	-2.44634		55038_at	CDCA4	cell division cycle associated 4	-2.10369	-1.7295	-2.47787
														25886_at	POC1A	POC1 centriolar protein A	-2.02606	-1.61046	-2.44166		83641_at	FAM107B	family with sequence similarity 107 memb	-2.09876	-1.72458	-2.47295
														3399_at	ID3	inhibitor of DNA binding 3, HLH protein	-2.02394	-1.60834	-2.43953		2921_at	CXCL3	C-X-C motif chemokine ligand 3	-2.09849	-1.7243	-2.47268
														105371743_at	SNHG30	small nucleolar RNA host gene 30	-2.0236	-1.60801	-2.4392		623_at	BDKRB1	bradykinin receptor B1	-2.08246	-1.70827	-2.45665
														6525_at	SMTN	smoothelin	-2.01152	-1.59592	-2.42712		4507_at	MTAP	methylthioadenosine phosphorylase	-2.07299	-1.69881	-2.44718
														6240_at	RRM1	ribonucleotide reductase catalytic subun	-2.01014	-1.59455	-2.42574		3930_at	LBR	lamin B receptor	-2.06771	-1.69352	-2.44189
														1017_at	CDK2	cyclin dependent kinase 2	-2.00656	-1.59096	-2.42216		54962_at	TIPIN	TIMELESS interacting protein	-2.06462	-1.69044	-2.43881
														221687_at	RNF182	ring finger protein 182	-2.00154	-1.58595	-2.41714		115106_at	HAUS1	HAUS augmin like complex subunit 1	-2.0641	-1.68992	-2.43829
																					144455_at	E2F7	E2F transcription factor 7	-2.06349	-1.68931	-2.43768
																					219844_at	HYLS1	HYLS1 centriolar and ciliogenesis associ	-2.05821	-1.68402	-2.43239
																					2115_at	ETV1	ETS variant transcription factor 1	-2.05813	-1.68394	-2.43231
																					116832_at	RPL39L	ribosomal protein L39 like	-2.05157	-1.67739	-2.42576
																					23310_at	NCAPD3	non-SMC condensin II complex subunit D3	-2.0478	-1.67361	-2.42199
																					80071_at	CCDC15	coiled-coil domain containing 15	-2.04589	-1.6717	-2.42008
																					140707_at	BRI3BP	BRI3 binding protein	-2.04548	-1.6713	-2.41967
																					81611_at	ANP32E	acidic nuclear phosphoprotein 32 family	-2.04468	-1.67049	-2.41886
																					4651_at	MYO10	myosin X	-2.03639	-1.6622	-2.41058
																					2047_at	EPHB1	EPH receptor B1	-2.03608	-1.66189	-2.41026
																					1847_at	DUSP5	dual specificity phosphatase 5	-2.03125	-1.65707	-2.40544
																					29126_at	CD274	CD274 molecule	-2.02451	-1.65033	-2.3987
																					4741_at	NEFM	neurofilament medium	-2.01878	-1.6446	-2.39297
																					7468_at	NSD2	nuclear receptor binding SET domain prot	-2.01523	-1.64105	-2.38942
																					139886_at	SPIN4	spindlin family member 4	-2.01118	-1.637	-2.38537
																					5179_at	PENK	proenkephalin	-2.01096	-1.63677	-2.38514
																					5933_at	RBL1	RB transcriptional corepressor like 1	-2.00096	-1.62678	-2.37515
		Number of filtered genes	173						Number of filtered genes	232						Number of filtered genes	281						Number of filtered genes	298						Number of filtered genes	214
		Total data points down	1968

## Sheet: Exp. #3-5_up-regulated genes
MA 4 Gy, d3
Probe_Set_ID	GeneSymbol	GeneName	Mean	95% c.i. (upper)	95% c.i. (lower)
9023_at	CH25H	cholesterol 25-hydroxylase	4.29004	3.37454	5.20554
9770_at	RASSF2	Ras association domain family member 2	3.90175	2.98625	4.81724
5157_at	PDGFRL	platelet derived growth factor receptor	3.7509	2.8354	4.66639
54829_at	ASPN	asporin	3.70926	2.79376	4.62475
221091_at	LRRN4CL	LRRN4 C-terminal like	3.64106	2.72556	4.55656
30061_at	SLC40A1	solute carrier family 40 member 1	3.5692	2.6537	4.4847
1545_at	CYP1B1	cytochrome P450 family 1 subfamily B mem	3.5051	2.5896	4.4206
9518_at	GDF15	growth differentiation factor 15	3.47879	2.56329	4.39428
1301_at	COL11A1	collagen type XI alpha 1 chain	3.41805	2.50255	4.33355
59353_at	TMEM35A	transmembrane protein 35A	3.39144	2.47594	4.30694
4982_at	TNFRSF11B	TNF receptor superfamily member 11b	3.36572	2.45023	4.28122
10630_at	PDPN	podoplanin	3.26904	2.35355	4.18454
10628_at	TXNIP	thioredoxin interacting protein	3.2634	2.3479	4.1789
10231_at	RCAN2	regulator of calcineurin 2	3.24327	2.32778	4.15877
54541_at	DDIT4	DNA damage inducible transcript 4	3.22993	2.31443	4.14542
84709_at	MGARP	mitochondria localized glutamic acid ric	3.22797	2.31248	4.14347
84171_at	LOXL4	lysyl oxidase like 4	3.16352	2.24802	4.07902
1306_at	COL15A1	collagen type XV alpha 1 chain	3.10596	2.19046	4.02145
3434_at	IFIT1	interferon induced protein with tetratri	3.08203	2.16653	3.99753
4599_at	MX1	MX dynamin like GTPase 1	3.03337	2.11787	3.94886
1803_at	DPP4	dipeptidyl peptidase 4	3.02018	2.10468	3.93568
10351_at	ABCA8	ATP binding cassette subfamily A member	2.9586	2.04311	3.8741
25878_at	MXRA5	matrix remodeling associated 5	2.93761	2.02211	3.85311
1295_at	COL8A1	collagen type VIII alpha 1 chain	2.93641	2.02092	3.85191
55959_at	SULF2	sulfatase 2	2.93267	2.01717	3.84817
6423_at	SFRP2	secreted frizzled related protein 2	2.92339	2.0079	3.83889
83872_at	HMCN1	hemicentin 1	2.86382	1.94833	3.77932
445_at	ASS1	argininosuccinate synthase 1	2.81179	1.8963	3.72729
148170_at	CDC42EP5	CDC42 effector protein 5	2.7921	1.8766	3.7076
57214_at	CEMIP	cell migration inducing hyaluronidase 1	2.78961	1.87411	3.7051
64135_at	IFIH1	interferon induced with helicase C domai	2.77056	1.85506	3.68606
57007_at	ACKR3	atypical chemokine receptor 3	2.77051	1.85501	3.68601
283383_at	ADGRD1	adhesion G protein-coupled receptor D1	2.73828	1.82278	3.65378
18_at	ABAT	4-aminobutyrate aminotransferase	2.73475	1.81926	3.65025
10631_at	POSTN	periostin	2.73318	1.81768	3.64868
338773_at	TMEM119	transmembrane protein 119	2.70204	1.78654	3.61754
1008_at	CDH10	cadherin 10	2.69412	1.77862	3.60962
100506119_at	LINC01503	long intergenic non-protein coding RNA 1	2.68886	1.77336	3.60435
1475_at	CSTA	cystatin A	2.68639	1.77089	3.60189
132671_at	SPATA18	spermatogenesis associated 18	2.68061	1.76511	3.59611
7286_at	TUFT1	tuftelin 1	2.67904	1.76354	3.59453
53833_at	IL20RB	interleukin 20 receptor subunit beta	2.67757	1.76207	3.59307
4311_at	MME	membrane metalloendopeptidase	2.66482	1.74932	3.58032
57722_at	IGDCC4	immunoglobulin superfamily DCC subclass	2.66243	1.74694	3.57793
6414_at	SELENOP	selenoprotein P	2.65994	1.74444	3.57544
26471_at	NUPR1	nuclear protein 1, transcriptional regul	2.64122	1.72572	3.55672
2202_at	EFEMP1	EGF containing fibulin extracellular mat	2.63048	1.71498	3.54598
5806_at	PTX3	pentraxin 3	2.60384	1.68834	3.51934
54757_at	FAM20A	FAM20A golgi associated secretory pathwa	2.55995	1.64445	3.47545
84624_at	FNDC1	fibronectin type III domain containing 1	2.53413	1.61863	3.44962
6775_at	STAT4	signal transducer and activator of trans	2.53326	1.61776	3.44875
3569_at	IL6	interleukin 6	2.53223	1.61673	3.44772
100507632_at	LINC00968	long intergenic non-protein coding RNA 9	2.52393	1.60843	3.43942
2326_at	FMO1	flavin containing dimethylaniline monoxy	2.51975	1.60425	3.43525
2517_at	FUCA1	alpha-L-fucosidase 1	2.51226	1.59676	3.42776
6586_at	SLIT3	slit guidance ligand 3	2.50005	1.58456	3.41555
7057_at	THBS1	thrombospondin 1	2.47597	1.56047	3.39146
57134_at	MAN1C1	mannosidase alpha class 1C member 1	2.46522	1.54973	3.38072
2615_at	LRRC32	leucine rich repeat containing 32	2.45399	1.5385	3.36949
23475_at	QPRT	quinolinate phosphoribosyltransferase	2.43962	1.52412	3.35511
1052_at	CEBPD	CCAAT enhancer binding protein delta	2.42757	1.51207	3.34307
80183_at	RUBCNL	rubicon like autophagy enhancer	2.41987	1.50437	3.33537
387758_at	FIBIN	fin bud initiation factor homolog	2.39366	1.47817	3.30916
10346_at	TRIM22	tripartite motif containing 22	2.36317	1.44768	3.27867
84870_at	RSPO3	R-spondin 3	2.35905	1.44355	3.27455
358_at	AQP1	aquaporin 1 (Colton blood group)	2.35129	1.43579	3.26679
29995_at	LMCD1	LIM and cysteine rich domains 1	2.33746	1.42196	3.25295
2495_at	FTH1	ferritin heavy chain 1	2.32346	1.40796	3.23896
1193_at	CLIC2	chloride intracellular channel 2	2.32243	1.40693	3.23793
8839_at	CCN5	cellular communication network factor 5	2.31836	1.40286	3.23386
28984_at	RGCC	regulator of cell cycle	2.30854	1.39304	3.22404
5069_at	PAPPA	pappalysin 1	2.29671	1.38121	3.21221
84251_at	SGIP1	SH3GL interacting endocytic adaptor 1	2.29362	1.37812	3.20912
347_at	APOD	apolipoprotein D	2.2679	1.35241	3.1834
27250_at	PDCD4	programmed cell death 4	2.26709	1.35159	3.18259
91947_at	ARRDC4	arrestin domain containing 4	2.25673	1.34123	3.17222
6772_at	STAT1	signal transducer and activator of trans	2.25293	1.33743	3.16843
10957_at	PNRC1	proline rich nuclear receptor coactivato	2.2526	1.33711	3.1681
3433_at	IFIT2	interferon induced protein with tetratri	2.24881	1.33331	3.1643
2934_at	GSN	gelsolin	2.24577	1.33027	3.16127
5493_at	PPL	periplakin	2.24561	1.33011	3.1611
716_at	C1S	complement C1s	2.24089	1.32539	3.15638
287_at	ANK2	ankyrin 2	2.23644	1.32094	3.15193
1363_at	CPE	carboxypeptidase E	2.22792	1.31242	3.14342
283078_at	MKX	mohawk homeobox	2.2238	1.3083	3.13929
94240_at	EPSTI1	epithelial stromal interaction 1	2.20785	1.29235	3.12334
25797_at	QPCT	glutaminyl-peptide cyclotransferase	2.19358	1.27808	3.10907
4060_at	LUM	lumican	2.19021	1.27472	3.10571
22824_at	HSPA4L	heat shock protein family A (Hsp70) memb	2.1875	1.272	3.103
8349_at	H2BC21	H2B clustered histone 21	2.18636	1.27086	3.10186
1303_at	COL12A1	collagen type XII alpha 1 chain	2.18598	1.27048	3.10148
56271_at	BEX4	brain expressed X-linked 4	2.1773	1.2618	3.0928
1842_at	ECM2	extracellular matrix protein 2	2.16998	1.25448	3.08547
147463_at	ANKRD29	ankyrin repeat domain 29	2.16493	1.24943	3.08043
80818_at	ZNF436	zinc finger protein 436	2.16108	1.24558	3.07658
8988_at	HSPB3	heat shock protein family B (small) memb	2.15516	1.23967	3.07066
57088_at	PLSCR4	phospholipid scramblase 4	2.1492	1.2337	3.06469
3751_at	KCND2	potassium voltage-gated channel subfamil	2.14429	1.22879	3.05978
57125_at	PLXDC1	plexin domain containing 1	2.13371	1.21821	3.04921
1519_at	CTSO	cathepsin O	2.12788	1.21238	3.04337
4837_at	NNMT	nicotinamide N-methyltransferase	2.12099	1.20549	3.03648
23710_at	GABARAPL1	GABA type A receptor associated protein	2.11214	1.19664	3.02764
64393_at	ZMAT3	zinc finger matrin-type 3	2.10243	1.18693	3.01793
51313_at	GASK1B	golgi associated kinase 1B	2.09771	1.18221	3.01321
4600_at	MX2	MX dynamin like GTPase 2	2.08719	1.17169	3.00268
23452_at	ANGPTL2	angiopoietin like 2	2.08523	1.16973	3.00073
11227_at	GALNT5	polypeptide N-acetylgalactosaminyltransf	2.08306	1.16756	2.99856
23213_at	SULF1	sulfatase 1	2.0804	1.16491	2.9959
8840_at	CCN4	cellular communication network factor 4	2.07476	1.15926	2.99026
23460_at	ABCA6	ATP binding cassette subfamily A member	2.07376	1.15826	2.98925
2191_at	FAP	fibroblast activation protein alpha	2.06717	1.15167	2.98266
8614_at	STC2	stanniocalcin 2	2.06217	1.14668	2.97767
9358_at	ITGBL1	integrin subunit beta like 1	2.05349	1.138	2.96899
6444_at	SGCD	sarcoglycan delta	2.04574	1.13024	2.96123
286343_at	LURAP1L	leucine rich adaptor protein 1 like	2.04053	1.12503	2.95602
5980_at	REV3L	REV3 like, DNA directed polymerase zeta	2.03342	1.11792	2.94892
84886_at	C1orf198	chromosome 1 open reading frame 198	2.03261	1.11711	2.9481
6236_at	RRAD	RRAD, Ras related glycolysis inhibitor a	2.02927	1.11377	2.94477
2192_at	FBLN1	fibulin 1	2.02154	1.10604	2.93704
7058_at	THBS2	thrombospondin 2	2.0128	1.09731	2.9283
116039_at	OSR2	odd-skipped related transciption factor	2.01063	1.09514	2.92613
10335_at	MRVI1	murine retrovirus integration site 1 hom	2.00146	1.08597	2.91696

## Sheet: Exp. #3-5 down-regulated genes
MA 4 Gy, d3
Probe_Set_ID	GeneSymbol	GeneName	Mean	95% c.i. (upper)	95% c.i. (lower)
5420_at	PODXL	podocalyxin like	-4.70757	-5.62307	-3.79208
220134_at	SKA1	spindle and kinetochore associated compl	-3.89963	-4.81513	-2.98413
11082_at	ESM1	endothelial cell specific molecule 1	-3.78472	-4.70022	-2.86922
57405_at	SPC25	SPC25 component of NDC80 kinetochore com	-3.66298	-4.57847	-2.74748
83540_at	NUF2	NUF2 component of NDC80 kinetochore comp	-3.64258	-4.55808	-2.72708
55388_at	MCM10	minichromosome maintenance 10 replicatio	-3.57102	-4.48652	-2.65552
9928_at	KIF14	kinesin family member 14	-3.54329	-4.45879	-2.6278
84803_at	GPAT3	glycerol-3-phosphate acyltransferase 3	-3.43967	-4.35517	-2.52417
84057_at	MND1	meiotic nuclear divisions 1	-3.34684	-4.26234	-2.43135
3713_at	IVL	involucrin	-3.34559	-4.26109	-2.4301
9077_at	DIRAS3	DIRAS family GTPase 3	-3.33561	-4.25111	-2.42011
4751_at	NEK2	NIMA related kinase 2	-3.33127	-4.24677	-2.41577
3397_at	ID1	inhibitor of DNA binding 1, HLH protein	-3.29525	-4.21074	-2.37975
2888_at	GRB14	growth factor receptor bound protein 14	-3.28044	-4.19593	-2.36494
990_at	CDC6	cell division cycle 6	-3.27246	-4.18796	-2.35696
55789_at	DEPDC1B	DEP domain containing 1B	-3.26617	-4.18166	-2.35067
9134_at	CCNE2	cyclin E2	-3.25901	-4.1745	-2.34351
150468_at	CKAP2L	cytoskeleton associated protein 2 like	-3.20204	-4.11754	-2.28654
699_at	BUB1	BUB1 mitotic checkpoint serine/threonine	-3.19227	-4.10777	-2.27678
51514_at	DTL	denticleless E3 ubiquitin protein ligase	-3.18446	-4.09996	-2.26896
90865_at	IL33	interleukin 33	-3.14708	-4.06258	-2.23158
24137_at	KIF4A	kinesin family member 4A	-3.11437	-4.02986	-2.19887
195828_at	ZNF367	zinc finger protein 367	-3.11372	-4.02921	-2.19822
64151_at	NCAPG	non-SMC condensin I complex subunit G	-3.11133	-4.02683	-2.19583
991_at	CDC20	cell division cycle 20	-3.08464	-4.00013	-2.16914
10615_at	SPAG5	sperm associated antigen 5	-3.07867	-3.99416	-2.16317
7272_at	TTK	TTK protein kinase	-3.06565	-3.98114	-2.15015
29126_at	CD274	CD274 molecule	-3.06548	-3.98098	-2.14999
7056_at	THBD	thrombomodulin	-3.06359	-3.97908	-2.14809
3161_at	HMMR	hyaluronan mediated motility receptor	-3.06293	-3.97843	-2.14744
55165_at	CEP55	centrosomal protein 55	-3.02832	-3.94382	-2.11282
55635_at	DEPDC1	DEP domain containing 1	-3.02561	-3.94111	-2.11011
10733_at	PLK4	polo like kinase 4	-3.02376	-3.93926	-2.10827
55872_at	PBK	PDZ binding kinase	-2.9911	-3.9066	-2.07561
4998_at	ORC1	origin recognition complex subunit 1	-2.98389	-3.89938	-2.06839
6941_at	TCF19	transcription factor 19	-2.97667	-3.89217	-2.06117
51512_at	GTSE1	G2 and S-phase expressed 1	-2.96886	-3.88436	-2.05336
597_at	BCL2A1	BCL2 related protein A1	-2.95936	-3.87486	-2.04387
56992_at	KIF15	kinesin family member 15	-2.95757	-3.87307	-2.04208
9787_at	DLGAP5	DLG associated protein 5	-2.95736	-3.87285	-2.04186
81930_at	KIF18A	kinesin family member 18A	-2.95405	-3.86954	-2.03855
81620_at	CDT1	chromatin licensing and DNA replication	-2.95291	-3.86841	-2.03741
11339_at	OIP5	Opa interacting protein 5	-2.94217	-3.85766	-2.02667
6781_at	STC1	stanniocalcin 1	-2.92904	-3.84453	-2.01354
23397_at	NCAPH	non-SMC condensin I complex subunit H	-2.92806	-3.84356	-2.01256
54443_at	ANLN	anillin actin binding protein	-2.91623	-3.83173	-2.00074
259266_at	ASPM	abnormal spindle microtubule assembly	-2.91363	-3.82913	-1.99813
113115_at	MTFR2	mitochondrial fission regulator 2	-2.91298	-3.82847	-1.99748
121551_at	BTBD11	BTB domain containing 11	-2.90875	-3.82424	-1.99325
3832_at	KIF11	kinesin family member 11	-2.90516	-3.82066	-1.98967
9493_at	KIF23	kinesin family member 23	-2.90267	-3.81817	-1.98717
10635_at	RAD51AP1	RAD51 associated protein 1	-2.89301	-3.80851	-1.97751
79801_at	SHCBP1	SHC binding and spindle associated 1	-2.82834	-3.74384	-1.91284
9055_at	PRC1	protein regulator of cytokinesis 1	-2.82812	-3.74362	-1.91263
6241_at	RRM2	ribonucleotide reductase regulatory subu	-2.82281	-3.73831	-1.90731
701_at	BUB1B	BUB1 mitotic checkpoint serine/threonine	-2.80751	-3.72301	-1.89201
9156_at	EXO1	exonuclease 1	-2.79275	-3.70825	-1.87725
5557_at	PRIM1	DNA primase subunit 1	-2.78852	-3.70402	-1.87302
4288_at	MKI67	marker of proliferation Ki-67	-2.7832	-3.6987	-1.86771
10403_at	NDC80	NDC80 kinetochore complex component	-2.77387	-3.68937	-1.85837
9837_at	GINS1	GINS complex subunit 1	-2.76476	-3.68025	-1.84926
57082_at	KNL1	kinetochore scaffold 1	-2.76123	-3.67673	-1.84573
5347_at	PLK1	polo like kinase 1	-2.75282	-3.66832	-1.83732
3576_at	CXCL8	C-X-C motif chemokine ligand 8	-2.74219	-3.65768	-1.82669
147841_at	SPC24	SPC24 component of NDC80 kinetochore com	-2.7309	-3.6464	-1.81541
891_at	CCNB1	cyclin B1	-2.72363	-3.63913	-1.80814
83461_at	CDCA3	cell division cycle associated 3	-2.72103	-3.63653	-1.80553
8318_at	CDC45	cell division cycle 45	-2.71962	-3.63512	-1.80412
9133_at	CCNB2	cyclin B2	-2.71658	-3.63208	-1.80108
6790_at	AURKA	aurora kinase A	-2.71061	-3.62611	-1.79511
9241_at	NOG	noggin	-2.70822	-3.62372	-1.79273
4001_at	LMNB1	lamin B1	-2.70768	-3.62318	-1.79218
332_at	BIRC5	baculoviral IAP repeat containing 5	-2.69792	-3.61341	-1.78242
22974_at	TPX2	TPX2 microtubule nucleation factor	-2.69444	-3.60994	-1.77895
29114_at	TAGLN3	transgelin 3	-2.68761	-3.60311	-1.77211
220042_at	DDIAS	DNA damage induced apoptosis suppressor	-2.67839	-3.59388	-1.76289
221150_at	SKA3	spindle and kinetochore associated compl	-2.66743	-3.58292	-1.75193
1062_at	CENPE	centromere protein E	-2.65907	-3.57457	-1.74357
9824_at	ARHGAP11A	Rho GTPase activating protein 11A	-2.65001	-3.56551	-1.73451
64946_at	CENPH	centromere protein H	-2.63715	-3.55265	-1.72166
55732_at	C1orf112	chromosome 1 open reading frame 112	-2.63688	-3.55238	-1.72138
9585_at	KIF20B	kinesin family member 20B	-2.63666	-3.55216	-1.72117
113130_at	CDCA5	cell division cycle associated 5	-2.63194	-3.54744	-1.71645
9319_at	TRIP13	thyroid hormone receptor interactor 13	-2.62804	-3.54354	-1.71254
55355_at	HJURP	Holliday junction recognition protein	-2.62511	-3.54061	-1.70961
5427_at	POLE2	DNA polymerase epsilon 2, accessory subu	-2.62446	-3.53995	-1.70896
11004_at	KIF2C	kinesin family member 2C	-2.61795	-3.53344	-1.70245
79733_at	E2F8	E2F transcription factor 8	-2.61686	-3.53236	-1.70136
1058_at	CENPA	centromere protein A	-2.5944	-3.5099	-1.6789
2237_at	FEN1	flap structure-specific endonuclease 1	-2.58984	-3.50534	-1.67435
10460_at	TACC3	transforming acidic coiled-coil containi	-2.58322	-3.49872	-1.66773
81610_at	FAM83D	family with sequence similarity 83 membe	-2.58236	-3.49785	-1.66686
23594_at	ORC6	origin recognition complex subunit 6	-2.57346	-3.48896	-1.65796
641_at	BLM	BLM RecQ like helicase	-2.56304	-3.47854	-1.64755
983_at	CDK1	cyclin dependent kinase 1	-2.56	-3.4755	-1.64451
3070_at	HELLS	helicase, lymphoid specific	-2.55344	-3.46894	-1.63794
11065_at	UBE2C	ubiquitin conjugating enzyme E2 C	-2.55176	-3.46726	-1.63626
995_at	CDC25C	cell division cycle 25C	-2.54237	-3.45787	-1.62687
146909_at	KIF18B	kinesin family member 18B	-2.53537	-3.45087	-1.61988
4174_at	MCM5	minichromosome maintenance complex compo	-2.53125	-3.44675	-1.61575
51659_at	GINS2	GINS complex subunit 2	-2.53027	-3.44577	-1.61478
51203_at	NUSAP1	nucleolar and spindle associated protein	-2.5293	-3.44479	-1.6138
3036_at	HAS1	hyaluronan synthase 1	-2.52507	-3.44056	-1.60957
29089_at	UBE2T	ubiquitin conjugating enzyme E2 T	-2.51758	-3.43308	-1.60208
890_at	CCNA2	cyclin A2	-2.51421	-3.42971	-1.59872
79968_at	WDR76	WD repeat domain 76	-2.514	-3.42949	-1.5985
4085_at	MAD2L1	mitotic arrest deficient 2 like 1	-2.50781	-3.42331	-1.59232
283431_at	GAS2L3	growth arrest specific 2 like 3	-2.50678	-3.42228	-1.59128
79682_at	CENPU	centromere protein U	-2.48774	-3.40324	-1.57224
64785_at	GINS3	GINS complex subunit 3	-2.47716	-3.39266	-1.56166
11130_at	ZWINT	ZW10 interacting kinetochore protein	-2.47548	-3.39097	-1.55998
2146_at	EZH2	enhancer of zeste 2 polycomb repressive	-2.47472	-3.39022	-1.55922
10535_at	RNASEH2A	ribonuclease H2 subunit A	-2.47374	-3.38924	-1.55824
64105_at	CENPK	centromere protein K	-2.47342	-3.38891	-1.55792
55215_at	FANCI	FA complementation group I	-2.47157	-3.38707	-1.55607
114614_at	MIR155HG	MIR155 host gene	-2.47076	-3.38625	-1.55526
57650_at	CIP2A	cell proliferation regulating inhibitor	-2.46474	-3.38023	-1.54924
55143_at	CDCA8	cell division cycle associated 8	-2.46246	-3.37795	-1.54696
4071_at	TM4SF1	transmembrane 4 L six family member 1	-2.44748	-3.36298	-1.53199
83990_at	BRIP1	BRCA1 interacting protein C-terminal hel	-2.44282	-3.35831	-1.52732
100288637_at	LOC100288637	OTU deubiquitinase 7A pseudogene	-2.43289	-3.34839	-1.51739
4171_at	MCM2	minichromosome maintenance complex compo	-2.42773	-3.34323	-1.51224
81848_at	SPRY4	sprouty RTK signaling antagonist 4	-2.42708	-3.34258	-1.51159
9232_at	PTTG1	PTTG1 regulator of sister chromatid sepa	-2.42057	-3.33607	-1.50508
29028_at	ATAD2	ATPase family AAA domain containing 2	-2.41623	-3.33173	-1.50074
29893_at	PSMC3IP	PSMC3 interacting protein	-2.41602	-3.33151	-1.50052
151246_at	SGO2	shugoshin 2	-2.41569	-3.33119	-1.50019
54892_at	NCAPG2	non-SMC condensin II complex subunit G2	-2.40929	-3.32479	-1.49379
3673_at	ITGA2	integrin subunit alpha 2	-2.38411	-3.29961	-1.46862
4176_at	MCM7	minichromosome maintenance complex compo	-2.37185	-3.28735	-1.45636
1033_at	CDKN3	cyclin dependent kinase inhibitor 3	-2.36903	-3.28453	-1.45353
10112_at	KIF20A	kinesin family member 20A	-2.36654	-3.28203	-1.45104
157313_at	CDCA2	cell division cycle associated 2	-2.36404	-3.27954	-1.44854
26271_at	FBXO5	F-box protein 5	-2.36306	-3.27856	-1.44757
5983_at	RFC3	replication factor C subunit 3	-2.35938	-3.27487	-1.44388
93323_at	HAUS8	HAUS augmin like complex subunit 8	-2.35097	-3.26646	-1.43547
54478_at	PIMREG	PICALM interacting mitotic regulator	-2.34397	-3.25946	-1.42847
55166_at	CENPQ	centromere protein Q	-2.33919	-3.25469	-1.4237
2305_at	FOXM1	forkhead box M1	-2.33908	-3.25458	-1.42359
7153_at	TOP2A	DNA topoisomerase II alpha	-2.33344	-3.24894	-1.41794
105372310_at	LOC105372310	uncharacterized LOC105372310	-2.32948	-3.24498	-1.41398
3655_at	ITGA6	integrin subunit alpha 6	-2.30794	-3.22344	-1.39245
1063_at	CENPF	centromere protein F	-2.30653	-3.22203	-1.39103
79019_at	CENPM	centromere protein M	-2.29557	-3.21107	-1.38008
51053_at	GMNN	geminin DNA replication inhibitor	-2.29329	-3.20879	-1.3778
387103_at	CENPW	centromere protein W	-2.29112	-3.20662	-1.37563
7112_at	TMPO	thymopoietin	-2.28505	-3.20055	-1.36955
84296_at	GINS4	GINS complex subunit 4	-2.27794	-3.19344	-1.36244
9833_at	MELK	maternal embryonic leucine zipper kinase	-2.26649	-3.18199	-1.351
3833_at	KIFC1	kinesin family member C1	-2.26161	-3.17711	-1.34611
580_at	BARD1	BRCA1 associated RING domain 1	-2.25608	-3.17157	-1.34058
257019_at	FRMD3	FERM domain containing 3	-2.24615	-3.16165	-1.33065
9582_at	APOBEC3B	apolipoprotein B mRNA editing enzyme cat	-2.22168	-3.13718	-1.30618
6374_at	CXCL5	C-X-C motif chemokine ligand 5	-2.2207	-3.1362	-1.30521
10721_at	POLQ	DNA polymerase theta	-2.2181	-3.1336	-1.3026
672_at	BRCA1	BRCA1 DNA repair associated	-2.2181	-3.1336	-1.3026
26255_at	PTTG3P	pituitary tumor-transforming 3, pseudoge	-2.21799	-3.13349	-1.30249
1839_at	HBEGF	heparin binding EGF like growth factor	-2.20437	-3.11987	-1.28888
4319_at	MMP10	matrix metallopeptidase 10	-2.20123	-3.11672	-1.28573
63979_at	FIGNL1	fidgetin like 1	-2.19672	-3.11222	-1.28123
25788_at	RAD54B	RAD54 homolog B	-2.18712	-3.10262	-1.27162
54821_at	ERCC6L	ERCC excision repair 6 like, spindle ass	-2.18338	-3.09887	-1.26788
63922_at	CHTF18	chromosome transmission fidelity factor	-2.17247	-3.08797	-1.25697
646_at	BNC1	basonuclin 1	-2.16922	-3.08471	-1.25372
55723_at	ASF1B	anti-silencing function 1B histone chape	-2.16813	-3.08363	-1.25263
55247_at	NEIL3	nei like DNA glycosylase 3	-2.16325	-3.07875	-1.24775
9212_at	AURKB	aurora kinase B	-2.15283	-3.06833	-1.23733
6491_at	STIL	STIL centriolar assembly protein	-2.15115	-3.06665	-1.23565
144455_at	E2F7	E2F transcription factor 7	-2.15017	-3.06567	-1.23468
55010_at	PARPBP	PARP1 binding protein	-2.15001	-3.06551	-1.23451
494143_at	CHAC2	ChaC cation transport regulator homolog	-2.14594	-3.06144	-1.23044
117178_at	SSX2IP	SSX family member 2 interacting protein	-2.14084	-3.05634	-1.22534
5985_at	RFC5	replication factor C subunit 5	-2.13997	-3.05547	-1.22448
100128191_at	TMPO-AS1	TMPO antisense RNA 1	-2.13373	-3.04923	-1.21824
11169_at	WDHD1	WD repeat and HMG-box DNA binding protei	-2.09956	-3.01505	-1.18406
8325_at	FZD8	frizzled class receptor 8	-2.08464	-3.00013	-1.16914
145508_at	CEP128	centrosomal protein 128	-2.07682	-2.99232	-1.16133
387755_at	INSC	INSC spindle orientation adaptor protein	-2.07449	-2.98999	-1.15899
84930_at	MASTL	microtubule associated serine/threonine	-2.07324	-2.98874	-1.15774
9768_at	PCLAF	PCNA clamp associated factor	-2.07292	-2.98841	-1.15742
79866_at	BORA	BORA aurora kinase A activator	-2.07178	-2.98727	-1.15628
4741_at	NEFM	neurofilament medium	-2.07037	-2.98586	-1.15487
4172_at	MCM3	minichromosome maintenance complex compo	-2.06836	-2.98386	-1.15286
9700_at	ESPL1	extra spindle pole bodies like 1, separa	-2.06727	-2.98277	-1.15178
730755_at	KRTAP2-3	keratin associated protein 2-3	-2.0651	-2.9806	-1.14961
90417_at	KNSTRN	kinetochore localized astrin (SPAG5) bin	-2.06304	-2.97854	-1.14755
23234_at	DNAJC9	DnaJ heat shock protein family (Hsp40) m	-2.05642	-2.97192	-1.14093
29127_at	RACGAP1	Rac GTPase activating protein 1	-2.0548	-2.97029	-1.1393
5984_at	RFC4	replication factor C subunit 4	-2.05241	-2.96791	-1.13691
10253_at	SPRY2	sprouty RTK signaling antagonist 2	-2.04677	-2.96226	-1.13127
4603_at	MYBL1	MYB proto-oncogene like 1	-2.0447	-2.9602	-1.12921
1633_at	DCK	deoxycytidine kinase	-2.04253	-2.95803	-1.12704
221687_at	RNF182	ring finger protein 182	-2.03364	-2.94913	-1.11814
675_at	BRCA2	BRCA2 DNA repair associated	-2.03228	-2.94778	-1.11678
84648_at	LCE3D	late cornified envelope 3D	-2.02289	-2.93839	-1.1074
55706_at	NDC1	NDC1 transmembrane nucleoporin	-2.0204	-2.9359	-1.1049
8208_at	CHAF1B	chromatin assembly factor 1 subunit B	-2.01747	-2.93297	-1.10197
3400_at	ID4	inhibitor of DNA binding 4, HLH protein	-2.01085	-2.92635	-1.09535
79000_at	AUNIP	aurora kinase A and ninein interacting p	-2.00716	-2.92266	-1.09166
8317_at	CDC7	cell division cycle 7	-2.00141	-2.91691	-1.08591
