# Supplementary material for: Gene Expression Profiles Reveal Extracellular Matrix and Inflammatory Signaling in Radiation-Induced Premature Differentiation of Human Fibroblast in vitro
Source: Front Cell Dev Biol. 2021 Feb 18;9:539893. doi: 10.3389/fcell.2021.539893 (PMC7930333; doi:10.3389/fcell.2021.539893)
Supplement: Supplementary file 2 [file Table_2.XLSX]

## Sheet: down on three days
ID	Pathway description	Set Size	NES day 2	p.adj (day 2)	NES day 3	p.adj (day 3)	NES day 5	p.adj (day 5)
R-HSA-69278	Cell Cycle, Mitotic	492	-3.06461	0.001766	-2.95386	0.00149791	-2.89815	0.00156319
R-HSA-68877	Mitotic Prometaphase	192	-3.06432	0.001766	-2.93008	0.00149791	-2.87406	0.00156319
R-HSA-68886	M Phase	354	-2.90733	0.001766	-2.84665	0.00149791	-2.78245	0.00156319
R-HSA-69620	Cell Cycle Checkpoints	268	-2.91291	0.001766	-2.82448	0.00149791	-2.75979	0.00156319
R-HSA-2500257	Resolution of Sister Chromatid Cohesion	119	-2.94576	0.001766	-2.79193	0.00149791	-2.77594	0.00156319
R-HSA-2555396	Mitotic Metaphase and Anaphase	188	-2.86008	0.001766	-2.76308	0.00149791	-2.76	0.00156319
R-HSA-68882	Mitotic Anaphase	187	-2.85155	0.001766	-2.7551	0.00149791	-2.75621	0.00156319
R-HSA-141424	Amplification of signal from the kinetochores	92	-2.86597	0.001766	-2.74675	0.00149791	-2.71591	0.00156319
R-HSA-141444	Amplification of signal from unattached kinetochores via a MAD2 inhibitory signal	92	-2.86597	0.001766	-2.74675	0.00149791	-2.71591	0.00156319
R-HSA-69618	Mitotic Spindle Checkpoint	106	-2.86806	0.001766	-2.73984	0.00149791	-2.7297	0.00156319
R-HSA-2467813	Separation of Sister Chromatids	176	-2.82738	0.001766	-2.73147	0.00149791	-2.74127	0.00156319
R-HSA-5663220	RHO GTPases Activate Formins	131	-2.83796	0.001766	-2.68198	0.00149791	-2.64742	0.00156319
R-HSA-69306	DNA Replication	120	-2.66172	0.001766	-2.61924	0.00149791	-2.61857	0.00156319
R-HSA-73886	Chromosome Maintenance	90	-2.64207	0.001766	-2.57968	0.00149791	-2.52907	0.00156319
R-HSA-69206	G1/S Transition	124	-2.62002	0.001766	-2.56612	0.00149791	-2.61049	0.00156319
R-HSA-69239	Synthesis of DNA	112	-2.60297	0.001766	-2.55497	0.00149791	-2.57376	0.00156319
R-HSA-69242	S Phase	153	-2.61038	0.001766	-2.52906	0.00149791	-2.59051	0.00156319
R-HSA-453279	Mitotic G1-G1/S phases	142	-2.6263	0.001766	-2.52117	0.00149791	-2.54311	0.00156319
R-HSA-69481	G2/M Checkpoints	149	-2.54468	0.001766	-2.51749	0.00149791	-2.42903	0.00156319
R-HSA-8854518	AURKA Activation by TPX2	72	-2.60672	0.001766	-2.51068	0.00149791	-2.391	0.00156319
R-HSA-453274	Mitotic G2-G2/M phases	187	-2.56429	0.001766	-2.49478	0.00149791	-2.45623	0.00156319
R-HSA-72203	Processing of Capped Intron-Containing Pre-mRNA	230	-2.58968	0.001766	-2.49186	0.00149791	-2.54098	0.00156319
R-HSA-69275	G2/M Transition	185	-2.55819	0.001766	-2.48924	0.00149791	-2.45205	0.00156319
R-HSA-176187	Activation of ATR in response to replication stress	36	-2.54871	0.001766	-2.48493	0.00149791	-2.49413	0.00156319
R-HSA-69002	DNA Replication Pre-Initiation	80	-2.46074	0.001766	-2.47787	0.00149791	-2.44689	0.00156319
R-HSA-380270	Recruitment of mitotic centrosome proteins and complexes	79	-2.52782	0.001766	-2.47608	0.00149791	-2.33313	0.00156319
R-HSA-380287	Centrosome maturation	79	-2.52782	0.001766	-2.47608	0.00149791	-2.33313	0.00156319
R-HSA-5685942	HDR through Homologous Recombination (HRR)	62	-2.57704	0.001766	-2.46992	0.00149791	-2.45639	0.00156319
R-HSA-380320	Recruitment of NuMA to mitotic centrosomes	90	-2.54689	0.001766	-2.45612	0.00149791	-2.37041	0.00156319
R-HSA-68962	Activation of the pre-replicative complex	33	-2.53939	0.001766	-2.44518	0.00149791	-2.46391	0.00156319
R-HSA-380259	Loss of Nlp from mitotic centrosomes	69	-2.53662	0.001766	-2.44478	0.00149791	-2.29455	0.00156319
R-HSA-380284	Loss of proteins required for interphase microtubule organization from the centrosome	69	-2.53662	0.001766	-2.44478	0.00149791	-2.29455	0.00156319
R-HSA-5693538	Homology Directed Repair	122	-2.50691	0.001766	-2.43801	0.00149791	-2.34664	0.00156319
R-HSA-2565942	Regulation of PLK1 Activity at G2/M Transition	86	-2.51185	0.001766	-2.42439	0.00149791	-2.32296	0.00156319
R-HSA-73894	DNA Repair	299	-2.48993	0.001766	-2.42415	0.00149791	-2.28194	0.00156319
R-HSA-69190	DNA strand elongation	32	-2.505	0.001766	-2.41191	0.00149791	-2.41146	0.00156319
R-HSA-195258	RHO GTPase Effectors	288	-2.49503	0.001766	-2.4057	0.00149791	-2.36835	0.00156319
R-HSA-5693532	DNA Double-Strand Break Repair	148	-2.48145	0.001766	-2.39902	0.00149791	-2.28574	0.00156319
R-HSA-4615885	SUMOylation of DNA replication proteins	44	-2.47666	0.001766	-2.39892	0.00149791	-2.3713	0.00156319
R-HSA-5620912	Anchoring of the basal body to the plasma membrane	96	-2.44095	0.001766	-2.38284	0.00149791	-2.23907	0.00156319
R-HSA-5693579	Homologous DNA Pairing and Strand Exchange	41	-2.50208	0.001766	-2.3826	0.00149791	-2.37475	0.00156319
R-HSA-72202	Transport of Mature Transcript to Cytoplasm	77	-2.37362	0.001766	-2.37214	0.00149791	-2.31432	0.00156319
R-HSA-5693567	HDR through Homologous Recombination (HRR) or Single Strand Annealing (SSA)	116	-2.43532	0.001766	-2.3643	0.00149791	-2.28476	0.00156319
R-HSA-72163	mRNA Splicing - Major Pathway	174	-2.43724	0.001766	-2.35695	0.00149791	-2.38911	0.00156319
R-HSA-159236	Transport of Mature mRNA derived from an Intron-Containing Transcript	68	-2.35519	0.001766	-2.3566	0.00149791	-2.30594	0.00156319
R-HSA-983189	Kinesins	54	-2.36351	0.001766	-2.35238	0.00149791	-2.40002	0.00156319
R-HSA-5693616	Presynaptic phase of homologous DNA pairing and strand exchange	38	-2.46163	0.001766	-2.34565	0.00149791	-2.3444	0.00156319
R-HSA-72172	mRNA Splicing	182	-2.42681	0.001766	-2.33518	0.00149791	-2.38663	0.00156319
R-HSA-606279	Deposition of new CENPA-containing nucleosomes at the centromere	54	-2.36539	0.001766	-2.33324	0.00149791	-2.27955	0.00156319
R-HSA-774815	Nucleosome assembly	54	-2.36539	0.001766	-2.33324	0.00149791	-2.27955	0.00156319
R-HSA-69205	G1/S-Specific Transcription	26	-2.33699	0.001766	-2.32087	0.00149791	-2.25638	0.00156319
R-HSA-5685938	HDR through Single Strand Annealing (SSA)	36	-2.41305	0.001766	-2.31953	0.00149791	-2.30949	0.00156319
R-HSA-180786	Extension of Telomeres	30	-2.3347	0.001766	-2.31605	0.00149791	-2.29356	0.00156319
R-HSA-73933	Resolution of Abasic Sites (AP sites)	38	-2.28725	0.001766	-2.31371	0.00149791	-2.17878	0.00156319
R-HSA-2980766	Nuclear Envelope Breakdown	51	-2.3273	0.001766	-2.30622	0.00149791	-2.2093	0.00156319
R-HSA-180910	Vpr-mediated nuclear import of PICs	32	-2.28306	0.001766	-2.28417	0.00149791	-2.21604	0.00156319
R-HSA-6783310	Fanconi Anemia Pathway	34	-2.32953	0.001766	-2.28283	0.00149791	-2.28659	0.00156319
R-HSA-176033	Interactions of Vpr with host cellular proteins	35	-2.30642	0.001766	-2.27256	0.00149791	-2.2155	0.00156319
R-HSA-69052	Switching of origins to a post-replicative state	83	-2.27221	0.001766	-2.26575	0.00149791	-2.31291	0.00156319
R-HSA-174143	APC/C-mediated degradation of cell cycle proteins	79	-2.26957	0.001766	-2.26538	0.00149791	-2.31613	0.00156319
R-HSA-453276	Regulation of mitotic cell cycle	79	-2.26957	0.001766	-2.26538	0.00149791	-2.31613	0.00156319
R-HSA-1538133	G0 and Early G1	27	-2.27328	0.001766	-2.26284	0.00149791	-2.22196	0.00156319
R-HSA-165054	Rev-mediated nuclear export of HIV RNA	33	-2.34489	0.001766	-2.2623	0.00149791	-2.24225	0.00156319
R-HSA-191859	snRNP Assembly	49	-2.39346	0.001766	-2.26025	0.00149791	-2.24026	0.00156319
R-HSA-194441	Metabolism of non-coding RNA	49	-2.39346	0.001766	-2.26025	0.00149791	-2.24026	0.00156319
R-HSA-177243	Interactions of Rev with host cellular proteins	35	-2.34479	0.001766	-2.25982	0.00149791	-2.27697	0.00156319
R-HSA-72306	tRNA processing	104	-2.35556	0.001766	-2.24177	0.00149791	-2.29582	0.00156319
R-HSA-69473	G2/M DNA damage checkpoint	81	-2.26782	0.001766	-2.24063	0.00149791	-2.07958	0.00156319
R-HSA-5693607	Processing of DNA double-strand break ends	85	-2.28397	0.001766	-2.23792	0.00149791	-2.11174	0.00156319
R-HSA-68867	Assembly of the pre-replicative complex	63	-2.1715	0.001766	-2.23185	0.00149791	-2.23956	0.00156319
R-HSA-159234	Transport of Mature mRNAs Derived from Intronless Transcripts	41	-2.25546	0.001766	-2.23133	0.00149791	-2.23761	0.00156319
R-HSA-68949	Orc1 removal from chromatin	66	-2.18879	0.001766	-2.22394	0.00149791	-2.26272	0.00156319
R-HSA-159230	Transport of the SLBP Dependant Mature mRNA	34	-2.30423	0.001766	-2.22182	0.00149791	-2.23408	0.00156319
R-HSA-69273	Cyclin A/B1/B2 associated events during G2/M transition	25	-2.31793	0.001766	-2.21634	0.00149791	-2.2045	0.00156319
R-HSA-174417	Telomere C-strand (Lagging Strand) Synthesis	24	-2.26077	0.001766	-2.21426	0.00149791	-2.17674	0.00156319
R-HSA-3108214	SUMOylation of DNA damage response and repair proteins	72	-2.36225	0.001766	-2.21163	0.00149791	-2.15438	0.00156319
R-HSA-159231	Transport of Mature mRNA Derived from an Intronless Transcript	40	-2.2302	0.001766	-2.2109	0.00149791	-2.21704	0.00156319
R-HSA-168333	NEP/NS2 Interacts with the Cellular Export Machinery	30	-2.29922	0.001766	-2.21082	0.00149791	-2.18319	0.00156319
R-HSA-180746	Nuclear import of Rev protein	32	-2.295	0.001766	-2.21009	0.00149791	-2.21906	0.00156319
R-HSA-3301854	Nuclear Pore Complex (NPC) Disassembly	34	-2.25238	0.001766	-2.2087	0.00149791	-2.13988	0.00156319
R-HSA-170822	Regulation of Glucokinase by Glucokinase Regulatory Protein	30	-2.24016	0.001766	-2.20744	0.00149791	-2.12921	0.00156319
R-HSA-5619107	Defective TPR may confer susceptibility towards thyroid papillary carcinoma (TPC)	30	-2.24016	0.001766	-2.20744	0.00149791	-2.12921	0.00156319
R-HSA-4085377	SUMOylation of SUMOylation proteins	33	-2.27362	0.001766	-2.20569	0.00149791	-2.17353	0.00156319
R-HSA-159227	Transport of the SLBP independent Mature mRNA	33	-2.27821	0.001766	-2.2054	0.00149791	-2.21435	0.00156319
R-HSA-6784531	tRNA processing in the nucleus	55	-2.31132	0.001766	-2.20253	0.00149791	-2.21072	0.00156319
R-HSA-5368287	Mitochondrial translation	92	-2.18379	0.001766	-2.20234	0.00149791	-2.26432	0.00156319
R-HSA-110373	Resolution of AP sites via the multiple-nucleotide patch replacement pathway	26	-2.23328	0.001766	-2.20209	0.00149791	-2.14153	0.00156319
R-HSA-194315	Signaling by Rho GTPases	411	-2.27913	0.001766	-2.2001	0.00149791	-2.19098	0.00156319
R-HSA-5693537	Resolution of D-Loop Structures	31	-2.2708	0.001766	-2.19868	0.00149791	-2.19726	0.00156319
R-HSA-5368286	Mitochondrial translation initiation	86	-2.17597	0.001766	-2.19792	0.00149791	-2.2445	0.00156319
R-HSA-168271	Transport of Ribonucleoproteins into the Host Nucleus	30	-2.23381	0.001766	-2.1945	0.00149791	-2.1758	0.00156319
R-HSA-5419276	Mitochondrial translation termination	86	-2.16436	0.001766	-2.1914	0.00149791	-2.2508	0.00156319
R-HSA-176814	Activation of APC/C and APC/C:Cdc20 mediated degradation of mitotic proteins	69	-2.15489	0.001766	-2.19028	0.00149791	-2.22588	0.00156319
R-HSA-5693568	Resolution of D-loop Structures through Holliday Junction Intermediates	30	-2.26249	0.001766	-2.18936	0.00149791	-2.19364	0.00156319
R-HSA-110314	Recognition of DNA damage by PCNA-containing replication complex	29	-2.24484	0.001766	-2.18912	0.00149791	-2.14422	0.00156319
R-HSA-176408	Regulation of APC/C activators between G1/S and early anaphase	73	-2.14005	0.001766	-2.18706	0.00149791	-2.21605	0.00156319
R-HSA-68875	Mitotic Prophase	116	-2.22121	0.001766	-2.18496	0.00149791	-2.12104	0.00156319
R-HSA-5389840	Mitochondrial translation elongation	86	-2.20386	0.001766	-2.18395	0.00149791	-2.26663	0.00156319
R-HSA-4570464	SUMOylation of RNA binding proteins	43	-2.27956	0.001766	-2.18044	0.00149791	-2.14053	0.00156319
R-HSA-157579	Telomere Maintenance	64	-2.16836	0.001766	-2.17968	0.00149791	-2.07933	0.00156319
R-HSA-176409	APC/C:Cdc20 mediated degradation of mitotic proteins	68	-2.10408	0.001766	-2.15965	0.00149791	-2.20069	0.00156319
R-HSA-6790901	rRNA modification in the nucleus and cytosol	55	-2.21819	0.001766	-2.15782	0.00149791	-2.27982	0.00156319
R-HSA-5693554	Resolution of D-loop Structures through Synthesis-Dependent Strand Annealing (SDSA)	26	-2.25788	0.001766	-2.15148	0.00149791	-2.12752	0.00156319
R-HSA-5696397	Gap-filling DNA repair synthesis and ligation in GG-NER	24	-2.18841	0.001766	-2.15014	0.00149791	-2.07652	0.00156319
R-HSA-73884	Base Excision Repair	73	-2.09208	0.001766	-2.14132	0.00149791	-1.95757	0.00156319
R-HSA-156711	Polo-like kinase mediated events	16	-2.15234	0.00177661	-2.13036	0.00149791	-2.07747	0.00156319
R-HSA-168274	Export of Viral Ribonucleoproteins from Nucleus	32	-2.2205	0.001766	-2.12855	0.00149791	-2.19634	0.00156319
R-HSA-69186	Lagging Strand Synthesis	20	-2.13053	0.001766	-2.12484	0.00149791	-2.08722	0.00156319
R-HSA-5651801	PCNA-Dependent Long Patch Base Excision Repair	21	-2.1426	0.001766	-2.12335	0.00149791	-2.08104	0.00156319
R-HSA-113510	E2F mediated regulation of DNA replication	22	-2.17817	0.001766	-2.12173	0.00149791	-2.10203	0.00156319
R-HSA-168325	Viral Messenger RNA Synthesis	42	-2.20891	0.001766	-2.12157	0.00149791	-2.11072	0.00156319
R-HSA-6804756	Regulation of TP53 Activity through Phosphorylation	89	-2.25344	0.001766	-2.1187	0.00149791	-2.14718	0.00156319
R-HSA-176974	Unwinding of DNA	12	-2.14881	0.00177751	-2.11727	0.00149791	-2.12584	0.00156319
R-HSA-2990846	SUMOylation	176	-2.23747	0.001766	-2.11441	0.00149791	-2.13844	0.00156319
R-HSA-3108232	SUMO E3 ligases SUMOylate target proteins	170	-2.21412	0.001766	-2.10521	0.00149791	-2.13	0.00156319
R-HSA-6811434	COPI-dependent Golgi-to-ER retrograde traffic	92	-1.98504	0.001766	-2.09703	0.00149791	-2.20669	0.00156319
R-HSA-2514853	Condensation of Prometaphase Chromosomes	11	-2.12102	0.00177751	-2.09681	0.00149791	-2.07798	0.00156319
R-HSA-179419	APC:Cdc20 mediated degradation of cell cycle proteins prior to satisfation of the cell cycle checkpoint	66	-1.99834	0.001766	-2.09059	0.00149791	-2.12507	0.00156319
R-HSA-5696400	Dual Incision in GG-NER	38	-2.08612	0.001766	-2.08147	0.00149791	-1.98735	0.00156319
R-HSA-5617833	Cilium Assembly	193	-2.04731	0.001766	-2.06543	0.00149791	-1.90699	0.00156319
R-HSA-68827	CDT1 association with the CDC6:ORC:origin complex	54	-1.93092	0.00340509	-2.04921	0.00149791	-2.07441	0.00156319
R-HSA-5696399	Global Genome Nucleotide Excision Repair (GG-NER)	79	-2.0616	0.001766	-2.04756	0.00149791	-2.00962	0.00156319
R-HSA-174184	Cdc20:Phospho-APC/C mediated degradation of Cyclin A	65	-1.95031	0.00250693	-2.04713	0.00149791	-2.08464	0.00156319
R-HSA-4551638	SUMOylation of chromatin organization proteins	61	-2.1123	0.001766	-2.04085	0.00149791	-2.00771	0.00156319
R-HSA-70171	Glycolysis	68	-2.1107	0.001766	-2.0239	0.00149791	-2.04116	0.00156319
R-HSA-8953750	Transcriptional Regulation by E2F6	30	-2.25536	0.001766	-2.01811	0.00149791	-1.98282	0.00156319
R-HSA-73856	RNA Polymerase II Transcription Termination	62	-2.06771	0.001766	-2.01673	0.00149791	-2.09484	0.00156319
R-HSA-72312	rRNA processing	155	-2.15506	0.001766	-2.01336	0.00149791	-2.15838	0.00156319
R-HSA-1362277	Transcription of E2F targets under negative control by DREAM complex	19	-2.01844	0.00263195	-2.01233	0.00149791	-1.97824	0.00255781
R-HSA-1362300	Transcription of E2F targets under negative control by p107 (RBL1) and p130 (RBL2) in complex with HDAC1	16	-1.99597	0.00177661	-2.01033	0.00149791	-1.90805	0.00156319
R-HSA-162909	Host Interactions of HIV factors	123	-1.95165	0.001766	-2.00944	0.00149791	-2.20447	0.00156319
R-HSA-69183	Processive synthesis on the lagging strand	15	-1.95614	0.00263195	-2.00445	0.00149791	-1.92354	0.00156319
R-HSA-174178	APC/C:Cdh1 mediated degradation of Cdc20 and other APC/C:Cdh1 targeted proteins in late mitosis/early G1	65	-1.89724	0.00334217	-1.99854	0.00149791	-2.05775	0.00156319
R-HSA-8868773	rRNA processing in the nucleus and cytosol	145	-2.13152	0.001766	-1.98188	0.00149791	-2.13356	0.00156319
R-HSA-69017	CDK-mediated phosphorylation and removal of Cdc6	65	-1.87606	0.00418616	-1.98005	0.00149791	-2.01177	0.00156319
R-HSA-73893	DNA Damage Bypass	47	-2.02038	0.001766	-1.97324	0.00149791	-1.96236	0.00156319
R-HSA-8856688	Golgi-to-ER retrograde transport	125	-1.81355	0.001766	-1.97303	0.00149791	-2.10087	0.00156319
R-HSA-983231	Factors involved in megakaryocyte development and platelet production	148	-2.00638	0.001766	-1.9675	0.00149791	-2.04299	0.00156319
R-HSA-3232142	SUMOylation of ubiquitinylation proteins	37	-2.10376	0.001766	-1.96671	0.00149791	-1.98515	0.00156319
R-HSA-179409	APC-Cdc20 mediated degradation of Nek2A	22	-2.06975	0.00263195	-1.96542	0.00149791	-2.06144	0.00156319
R-HSA-69166	Removal of the Flap Intermediate	14	-1.91617	0.00569889	-1.96455	0.00149791	-1.87761	0.00156319
R-HSA-1500620	Meiosis	92	-1.97043	0.001766	-1.96434	0.00149791	-1.78221	0.00572067
R-HSA-168253	Host Interactions with Influenza Factors	40	-2.05861	0.00259207	-1.96388	0.00149791	-2.03739	0.00156319
R-HSA-5633007	Regulation of TP53 Activity	157	-2.09285	0.001766	-1.96198	0.00149791	-1.98347	0.00156319
R-HSA-5696398	Nucleotide Excision Repair	103	-2.02949	0.001766	-1.95996	0.00149791	-1.95061	0.00156319
R-HSA-6782210	Gap-filling DNA repair synthesis and ligation in TC-NER	60	-2.08439	0.001766	-1.95899	0.00149791	-1.9951	0.00156319
R-HSA-912446	Meiotic recombination	60	-1.9348	0.0025314	-1.95702	0.00149791	-1.78192	0.00587137
R-HSA-168276	NS1 Mediated Effects on Host Pathways	38	-2.03814	0.00259207	-1.9445	0.00240255	-2.01791	0.00156319
R-HSA-5358508	Mismatch Repair	14	-1.94913	0.00263195	-1.93815	0.00149791	-1.83435	0.00257596
R-HSA-174411	Polymerase switching on the C-strand of the telomere	14	-1.92403	0.00360391	-1.93783	0.00149791	-1.87234	0.00156319
R-HSA-69091	Polymerase switching	14	-1.92403	0.00360391	-1.93783	0.00149791	-1.87234	0.00156319
R-HSA-69109	Leading Strand Synthesis	14	-1.92403	0.00360391	-1.93783	0.00149791	-1.87234	0.00156319
R-HSA-162587	HIV Life Cycle	142	-1.97772	0.001766	-1.93589	0.00149791	-2.07491	0.00156319
R-HSA-6781827	Transcription-Coupled Nucleotide Excision Repair (TC-NER)	73	-2.05565	0.001766	-1.93468	0.00149791	-1.97701	0.00156319
R-HSA-6791226	Major pathway of rRNA processing in the nucleolus and cytosol	135	-2.11405	0.001766	-1.93317	0.00149791	-2.08541	0.00156319
R-HSA-174048	APC/C:Cdc20 mediated degradation of Cyclin B	20	-2.01047	0.00263195	-1.93292	0.00355387	-1.95106	0.00255781
R-HSA-5358565	Mismatch repair (MMR) directed by MSH2:MSH6 (MutSalpha)	13	-1.93123	0.00360391	-1.92963	0.00149791	-1.83047	0.00257596
R-HSA-3371453	Regulation of HSF1-mediated heat shock response	68	-1.92477	0.00250693	-1.92242	0.00149791	-1.92244	0.00156319
R-HSA-5656169	Termination of translesion DNA synthesis	31	-1.95372	0.00351814	-1.91858	0.00242192	-1.91038	0.00156319
R-HSA-72165	mRNA Splicing - Minor Pathway	50	-1.87148	0.00531819	-1.91783	0.00235622	-1.97212	0.00156319
R-HSA-68884	Mitotic Telophase/Cytokinesis	13	-1.9469	0.00264518	-1.91383	0.00149791	-1.81315	0.00451588
R-HSA-8852276	The role of GTSE1 in G2/M progression after G2 checkpoint	69	-1.918	0.00250693	-1.91119	0.00149791	-1.97037	0.00156319
R-HSA-176412	Phosphorylation of the APC/C	17	-1.9429	0.00263195	-1.9105	0.00149791	-1.90632	0.0035327
R-HSA-70326	Glucose metabolism	88	-2.03947	0.001766	-1.90932	0.00149791	-1.92878	0.00156319
R-HSA-3214858	RMTs methylate histone arginines	53	-1.8045	0.0105372	-1.90648	0.00149791	-1.89598	0.00156319
R-HSA-72187	mRNA 3'-end processing	54	-1.97397	0.001766	-1.9051	0.00149791	-1.99994	0.00156319
R-HSA-110320	Translesion Synthesis by POLH	18	-2.0128	0.00263195	-1.90065	0.00249007	-1.92829	0.0035327
R-HSA-5358606	Mismatch repair (MMR) directed by MSH2:MSH3 (MutSbeta)	13	-1.90388	0.00360391	-1.89707	0.00149791	-1.79254	0.00542173
R-HSA-75035	Chk1/Chk2(Cds1) mediated inactivation of Cyclin B:Cdk1 complex	11	-1.85293	0.0057659	-1.89538	0.00149791	-1.88049	0.00156319
R-HSA-2299718	Condensation of Prophase Chromosomes	49	-1.90683	0.00342385	-1.89321	0.00335831	-1.80125	0.00426682
R-HSA-4419969	Depolymerisation of the Nuclear Lamina	15	-1.90283	0.00360391	-1.88625	0.00251848	-1.81854	0.00450612
R-HSA-162906	HIV Infection	219	-1.81203	0.001766	-1.88007	0.00149791	-2.08196	0.00156319
R-HSA-113501	Inhibition of replication initiation of damaged DNA by RB1/E2F1	13	-1.83916	0.00573123	-1.87748	0.00252443	-1.83179	0.00257596
R-HSA-1474165	Reproduction	113	-1.85569	0.001766	-1.87235	0.00149791	-1.74058	0.00323701
R-HSA-5685939	HDR through MMEJ (alt-NHEJ)	10	-1.90778	0.00177751	-1.87031	0.00149791	-1.77121	0.0128135
R-HSA-174414	Processive synthesis on the C-strand of the telomere	11	-1.85099	0.0057659	-1.87027	0.00254883	-1.80347	0.00898261
R-HSA-6782135	Dual incision in TC-NER	60	-1.99922	0.001766	-1.86904	0.00149791	-1.91822	0.00156319
R-HSA-162594	Early Phase of HIV Life Cycle	13	-1.78657	0.014005	-1.86777	0.00356786	-1.90834	0.00156319
R-HSA-2465910	MASTL Facilitates Mitotic Progression	10	-1.87492	0.0047909	-1.86417	0.00149791	-1.82298	0.00455664
R-HSA-2995383	Initiation of Nuclear Envelope Reformation	13	-1.89099	0.00360391	-1.85981	0.00356786	-1.74957	0.0227102
R-HSA-2995410	Nuclear Envelope Reassembly	13	-1.89099	0.00360391	-1.85981	0.00356786	-1.74957	0.0227102
R-HSA-141405	Inhibition of the proteolytic activity of APC/C required for the onset of anaphase by mitotic spindle checkpoint components	18	-1.93126	0.00263195	-1.85803	0.00648242	-1.95329	0.00255781
R-HSA-141430	Inactivation of APC/C via direct inhibition of the APC/C complex	18	-1.93126	0.00263195	-1.85803	0.00648242	-1.95329	0.00255781
R-HSA-162658	Golgi Cisternae Pericentriolar Stack Reorganization	14	-1.74661	0.0235554	-1.84974	0.00356786	-1.9509	0.00156319
R-HSA-5578749	Transcriptional regulation by small RNAs	80	-1.82854	0.001766	-1.84929	0.00149791	-1.72681	0.00738977
R-HSA-110313	Translesion synthesis by Y family DNA polymerases bypasses lesions on DNA template	38	-1.88445	0.0053915	-1.84276	0.00340726	-1.81973	0.00342451
R-HSA-174154	APC/C:Cdc20 mediated degradation of Securin	60	-1.7044	0.0167218	-1.83385	0.00149791	-1.91617	0.00156319
R-HSA-174113	SCF-beta-TrCP mediated degradation of Emi1	50	-1.65497	0.029796	-1.83046	0.00335599	-1.88786	0.00156319
R-HSA-1852241	Organelle biogenesis and maintenance	283	-1.87506	0.001766	-1.82791	0.00149791	-1.77008	0.00156319
R-HSA-68689	CDC6 association with the ORC:origin complex	11	-1.86565	0.0047909	-1.82516	0.00572681	-1.87848	0.00156319
R-HSA-110312	Translesion synthesis by REV1	15	-1.86324	0.00569889	-1.82411	0.00752995	-1.81054	0.00450612
R-HSA-75067	Processing of Capped Intronless Pre-mRNA	27	-1.82822	0.0124558	-1.81993	0.0100778	-1.89132	0.00156319
R-HSA-174437	Removal of the Flap Intermediate from the C-strand	10	-1.8065	0.00967026	-1.81516	0.00476193	-1.74312	0.0215979
R-HSA-69656	Cyclin A:Cdk2-associated events at S phase entry	80	-1.81947	0.00328184	-1.81192	0.00149791	-1.94575	0.00156319
R-HSA-5656121	Translesion synthesis by POLI	16	-1.81842	0.00948216	-1.80802	0.00850892	-1.79624	0.008018
R-HSA-5655862	Translesion synthesis by POLK	16	-1.84769	0.00755061	-1.80177	0.00942119	-1.83121	0.00538908
R-HSA-162599	Late Phase of HIV Life Cycle	130	-1.82454	0.001766	-1.79016	0.00149791	-1.96911	0.00156319
R-HSA-3371556	Cellular response to heat stress	88	-1.75596	0.00327598	-1.78494	0.00149791	-1.83269	0.00415776
R-HSA-6782315	tRNA modification in the nucleus and cytosol	42	-1.84735	0.0106395	-1.77393	0.008971	-1.93823	0.00156319
R-HSA-69202	Cyclin E associated events during G1/S transition	78	-1.77642	0.00506188	-1.7639	0.00149791	-1.90891	0.00241388
R-HSA-2132295	MHC class II antigen presentation	114	-1.72174	0.001766	-1.76231	0.00149791	-1.89083	0.00156319
R-HSA-450531	Regulation of mRNA stability by proteins that bind AU-rich elements	80	-1.74152	0.00669655	-1.75676	0.00149791	-1.88882	0.00241388
R-HSA-6804114	TP53 Regulates Transcription of Genes Involved in G2 Cell Cycle Arrest	18	-1.7953	0.0145934	-1.74964	0.0233271	-1.7461	0.0191186
R-HSA-212165	Epigenetic regulation of gene expression	118	-1.7568	0.001766	-1.7488	0.00149791	-1.68363	0.00790527
R-HSA-168273	Influenza Viral RNA Transcription and Replication	89	-1.84138	0.001766	-1.73804	0.00322133	-1.77378	0.0073126
R-HSA-2468052	Establishment of Sister Chromatid Cohesion	11	-1.74339	0.0224427	-1.73531	0.0224508	-1.74538	0.0235675
R-HSA-389960	Formation of tubulin folding intermediates by CCT/TriC	23	-1.99242	0.00263195	-1.73153	0.0278521	-1.86144	0.00526668
R-HSA-211000	Gene Silencing by RNA	110	-1.77606	0.001766	-1.72853	0.00149791	-1.67259	0.00941685
R-HSA-429914	Deadenylation-dependent mRNA decay	52	-1.69944	0.0177872	-1.69044	0.0212006	-1.64516	0.0254318
R-HSA-168255	Influenza Life Cycle	99	-1.79903	0.001766	-1.68836	0.00502332	-1.79201	0.00326186
R-HSA-5663205	Infectious disease	323	-1.65429	0.001766	-1.66937	0.00149791	-1.87335	0.00156319
R-HSA-15869	Metabolism of nucleotides	96	-1.6466	0.0106101	-1.6664	0.00588701	-1.78549	0.00413658
R-HSA-6796648	TP53 Regulates Transcription of DNA Repair Genes	59	-1.65073	0.0288459	-1.65772	0.0247144	-1.6937	0.0116806
R-HSA-3700989	Transcriptional Regulation by TP53	350	-1.74408	0.001766	-1.65574	0.00149791	-1.63728	0.00156319
R-HSA-389958	Cooperation of Prefoldin and TriC/CCT in actin and tubulin folding	29	-1.92339	0.00629776	-1.64772	0.0472578	-1.85536	0.00438398
R-HSA-168254	Influenza Infection	109	-1.72309	0.00241037	-1.56802	0.0258263	-1.72677	0.00721797

## Sheet: down on two days
ID	Pathway description	Set Size	NES day 2	p.adj (day 2)	NES day 3	p.adj (day 3)	NES day 5	p.adj (day 5)
R-HSA-6791312	TP53 Regulates Transcription of Cell Cycle Genes	49	-1.84417	0.00793936	-1.78506	0.00523269
R-HSA-140342	Apoptosis induced DNA fragmentation	13	-1.69486	0.0458498	-1.71504	0.0339069
R-HSA-212300	PRC2 methylates histones and DNA	48	-1.69609	0.0226318	-1.66451	0.0289037
R-HSA-2559583	Cellular Senescence	164	-1.59173	0.00626519	-1.58354	0.00632596
ID	Pathway description	Set Size	NES day 2	p.adj (day 2)	NES day 3	p.adj (day 3)	NES day 5	p.adj (day 5)
R-HSA-389957	Prefoldin mediated transfer of substrate to CCT/TriC	26	-1.91458	0.00547383			-1.85007	0.00438398
R-HSA-450604	KSRP (KHSRP) binds and destabilizes mRNA	17	-1.78336	0.0165672			-1.68717	0.0362358
R-HSA-1268020	Mitochondrial protein import	57	-1.64066	0.0296118			-1.79765	0.00337535
R-HSA-72766	Translation	239	-1.56372	0.00223943			-1.56548	0.00815587
ID	Pathway description	Set Size	NES day 2	p.adj (day 2)	NES day 3	p.adj (day 3)	NES day 5	p.adj (day 5)
R-HSA-351202	Metabolism of polyamines	54			-1.74572	0.00694874	-1.84576	0.00245541
R-HSA-69601	Ubiquitin Mediated Degradation of Phosphorylated Cdc25A	46			-1.71934	0.0152735	-1.84401	0.00339106
R-HSA-69610	p53-Independent DNA Damage Response	46			-1.71934	0.0152735	-1.84401	0.00339106
R-HSA-69613	p53-Independent G1/S DNA damage checkpoint	46			-1.71934	0.0152735	-1.84401	0.00339106
R-HSA-5689603	UCH proteinases	83			-1.70797	0.00850297	-1.71025	0.00809921
R-HSA-174084	Autodegradation of Cdh1 by Cdh1:APC/C	57			-1.67554	0.0217884	-1.80554	0.00337535
R-HSA-9604323	Negative regulation of NOTCH4 signaling	50			-1.63657	0.0363736	-1.80206	0.00426682
R-HSA-5676590	NIK-->noncanonical NF-kB signaling	54			-1.63525	0.0335243	-1.67568	0.0148256
R-HSA-8854050	FBXL7 down-regulates AURKA during mitotic entry and in early mitosis	49			-1.61345	0.0444197	-1.69118	0.0140811
R-HSA-5607761	Dectin-1 mediated noncanonical NF-kB signaling	55			-1.60199	0.0432714	-1.63873	0.022708
R-HSA-6811442	Intra-Golgi and retrograde Golgi-to-ER traffic	191			-1.5967	0.003766	-1.709	0.00156319
R-HSA-8953897	Cellular responses to external stimuli	445			-1.51114	0.00184644	-1.58284	0.00156319

## Sheet: down on one day
ID	Pathway description	Set Size	NES day 2	p.adj (day 2)	NES day 3	p.adj (day 3)	NES day 5	p.adj (day 5)
R-HSA-450385	Butyrate Response Factor 1 (BRF1) binds and destabilizes mRNA	17	-1.7455	0.0297025
R-HSA-429958	mRNA decay by 3' to 5' exoribonuclease	16	-1.71411	0.0316686
R-HSA-77588	SLBP Dependent Processing of Replication-Dependent Histone Pre-mRNAs	10	-1.68723	0.0424802
R-HSA-3214841	PKMTs methylate histone lysines	59	-1.64698	0.0300265
R-HSA-187577	SCF(Skp2)-mediated degradation of p27/p21	55			-1.65608	0.0313743
R-HSA-75153	Apoptotic execution phase	51			-1.60541	0.0444197
R-HSA-5250941	Negative epigenetic regulation of rRNA expression	83			-1.60492	0.0213004
R-HSA-5688426	Deubiquitination	246			-1.52251	0.00523269
R-HSA-450408	AUF1 (hnRNP D0) binds and destabilizes mRNA	49					-1.82173	0.00426682
R-HSA-350562	Regulation of ornithine decarboxylase (ODC)	47					-1.77049	0.00682137
R-HSA-211733	Regulation of activated PAK-2p34 by proteasome mediated degradation	45					-1.76943	0.00762986
R-HSA-180534	Vpu mediated degradation of CD4	47					-1.7232	0.0109393
R-HSA-169911	Regulation of Apoptosis	48					-1.7027	0.0133303
R-HSA-75815	Ubiquitin-dependent degradation of Cyclin D	47					-1.69948	0.0140811
R-HSA-6803529	FGFR2 alternative splicing	26					-1.69587	0.0313337
R-HSA-73762	RNA Polymerase I Transcription Initiation	46					-1.68699	0.0174375
R-HSA-5658442	Regulation of RAS by GAPs	62					-1.68034	0.0132542
R-HSA-2564830	Cytosolic iron-sulfur cluster assembly	13					-1.67585	0.0447736
R-HSA-167242	Abortive elongation of HIV-1 transcript in the absence of Tat	23					-1.67347	0.0406137
R-HSA-77595	Processing of Intronless Pre-mRNAs	19					-1.66999	0.0425272
R-HSA-1236978	Cross-presentation of soluble exogenous antigens (endosomes)	44					-1.63447	0.0379357
R-HSA-8941858	Regulation of RUNX3 expression and activity	51					-1.62026	0.0317634
R-HSA-167172	Transcription of the HIV genome	68					-1.60412	0.0271702
R-HSA-9009391	Extra-nuclear estrogen signaling	73					-1.59446	0.0293418
R-HSA-390466	Chaperonin-mediated protein folding	88					-1.58148	0.0295294
R-HSA-674695	RNA Polymerase II Pre-transcription Events	79					-1.57265	0.0298054
R-HSA-5610780	Degradation of GLI1 by the proteasome	55					-1.57264	0.0443046
R-HSA-1168372	Downstream signaling events of B Cell Receptor (BCR)	77					-1.56804	0.0322299
R-HSA-195253	Degradation of beta-catenin by the destruction complex	77					-1.55577	0.0369158
R-HSA-2262752	Cellular responses to stress	435					-1.53376	0.00156319
R-HSA-8939211	ESR-mediated signaling	194					-1.5226	0.0121356
R-HSA-391251	Protein folding	94					-1.51309	0.0473295

## Sheet: up on three days
ID	Pathway description	Set Size	NES day 2	p.adj (day 2)	NES day 3	p.adj (day 3)	NES day 5	p.adj (day 5)
R-HSA-1650814	Collagen biosynthesis and modifying enzymes	67	2.26953	0.00192755	2.2703	0.00170266	2.30411	0.00164156
R-HSA-8957275	Post-translational protein phosphorylation	104	2.06247	0.00199807	2.21225	0.0017537	2.17696	0.00167958
R-HSA-8948216	Collagen chain trimerization	44	2.20444	0.00191756	2.20816	0.00168345	2.33054	0.00164156
R-HSA-1474244	Extracellular matrix organization	297	2.25544	0.00232264	2.20224	0.00222572	2.26474	0.0019154
R-HSA-381426	Regulation of Insulin-like Growth Factor (IGF) transport and uptake by Insulin-like Growth Factor Binding Proteins (IGFBPs)	120	2.11257	0.0020239	2.20018	0.00180537	2.16768	0.00169148
R-HSA-3000178	ECM proteoglycans	75	2.12187	0.00196175	2.18585	0.00170266	2.35708	0.00164156
R-HSA-1474290	Collagen formation	90	2.23907	0.00196596	2.12851	0.00172833	2.16493	0.00166285
R-HSA-2022090	Assembly of collagen fibrils and other multimeric structures	61	2.20062	0.00191774	2.1267	0.00170266	2.21952	0.00164156
R-HSA-909733	Interferon alpha/beta signaling	62	2.17419	0.00191774	2.12143	0.00170266	2.18774	0.00164156
R-HSA-2243919	Crosslinking of collagen fibrils	18	1.82512	0.00899351	2.08202	0.00162603	2.11973	0.0016081
R-HSA-3000171	Non-integrin membrane-ECM interactions	58	2.05131	0.00191774	2.02101	0.00170266	2.04654	0.00164156
R-HSA-186797	Signaling by PDGF	58	2.02197	0.00191774	2.00663	0.00170266	2.03793	0.00164156
R-HSA-1566948	Elastic fibre formation	44	1.92614	0.00191756	2.00424	0.00168345	2.14581	0.00164156
R-HSA-2173782	Binding and Uptake of Ligands by Scavenger Receptors	39	1.80874	0.00737966	1.9401	0.00168215	1.86401	0.00279464
R-HSA-6803211	TP53 Regulates Transcription of Death Receptors and Ligands	12	2.05843	0.00177751	1.92298	0.00268147	1.98912	0.00157317
R-HSA-3000480	Scavenging by Class A Receptors	19	1.80363	0.0128262	1.91956	0.00512383	2.0122	0.0016081
R-HSA-216083	Integrin cell surface interactions	84	1.88135	0.00196175	1.91836	0.00172833	2.09144	0.00165051
R-HSA-1442490	Collagen degradation	63	2.05329	0.00191774	1.91242	0.00170266	1.83327	0.00288537
R-HSA-2129379	Molecules associated with elastic fibres	37	1.83442	0.00737966	1.9074	0.00168215	2.03485	0.00164156
R-HSA-419037	NCAM1 interactions	42	1.68441	0.0253739	1.90092	0.00168345	2.00466	0.00164156
R-HSA-445355	Smooth Muscle Contraction	39	1.92166	0.00191756	1.87286	0.00168215	1.70445	0.0223571
R-HSA-166658	Complement cascade	51	1.7733	0.01175	1.8693	0.00170266	1.832	0.00398318
R-HSA-211976	Endogenous sterols	27	1.91865	0.00191068	1.86227	0.00523269	1.91604	0.00275273
R-HSA-977606	Regulation of Complement cascade	40	1.85099	0.00626519	1.8504	0.00289313	1.79787	0.00587857
R-HSA-199992	trans-Golgi Network Vesicle Budding	70	1.96457	0.00193956	1.82977	0.00170266	1.88923	0.00164156
R-HSA-3560782	Diseases associated with glycosaminoglycan metabolism	41	1.65773	0.0288459	1.81604	0.00413776	1.98065	0.00164156
R-HSA-1474228	Degradation of the extracellular matrix	137	1.91716	0.00203509	1.81129	0.00183493	1.87085	0.00169148
R-HSA-6811438	Intra-Golgi traffic	42	1.8402	0.00737966	1.79445	0.00648595	1.74723	0.00888719
R-HSA-2024096	HS-GAG degradation	22	1.7162	0.0269187	1.76506	0.0194689	1.86243	0.0047795
R-HSA-375165	NCAM signaling for neurite out-growth	63	1.61473	0.0274248	1.76086	0.00929413	1.8905	0.00164156
R-HSA-9617828	FOXO-mediated transcription of cell cycle genes	17	1.74323	0.0210873	1.75621	0.0202571	1.89743	0.00566031
R-HSA-5628897	TP53 Regulates Metabolic Genes	80	1.70071	0.00799851	1.73541	0.00572681	1.71278	0.00723198
R-HSA-3656237	Defective EXT2 causes exostoses 2	14	1.67795	0.0431841	1.72801	0.0262037	1.71737	0.0362358
R-HSA-3656253	Defective EXT1 causes exostoses 1, TRPS2 and CHDS	14	1.67795	0.0431841	1.72801	0.0262037	1.71737	0.0362358
R-HSA-9614085	FOXO-mediated transcription	64	1.82278	0.00307395	1.68702	0.0155408	1.96301	0.00164156
R-HSA-5173214	O-glycosylation of TSR domain-containing proteins	35	1.81379	0.00626519	1.68478	0.0324966	1.88714	0.00485621
R-HSA-3781865	Diseases of glycosylation	137	1.67633	0.00337937	1.6722	0.00485858	1.9394	0.00169148
R-HSA-194068	Bile acid and bile salt metabolism	43	1.98467	0.00191756	1.66835	0.0262037	1.87903	0.00280487
R-HSA-114608	Platelet degranulation	123	1.82935	0.0020239	1.66344	0.00749475	1.68641	0.00169148
R-HSA-76005	Response to elevated platelet cytosolic Ca2+	128	1.81647	0.0020239	1.65259	0.00619768	1.67855	0.00169148
R-HSA-432722	Golgi Associated Vesicle Biogenesis	54	1.76244	0.00864664	1.64682	0.0261716	1.75699	0.00499147
R-HSA-5083635	Defective B3GALTL causes Peters-plus syndrome (PpS)	34	1.76992	0.0124558	1.64094	0.046084	1.8537	0.00485607
R-HSA-397014	Muscle contraction	204	1.66006	0.00215054	1.61785	0.00198603	1.5882	0.00572067
R-HSA-6811440	Retrograde transport at the Trans-Golgi-Network	47	1.92772	0.00191774	1.5944	0.0456574	1.60002	0.0440386
R-HSA-425366	Transport of bile salts and organic acids, metal ions and amine compounds	83	1.86766	0.00196175	1.56177	0.0301737	1.77986	0.00293181

## Sheet: up on two days
ID	Pathway description	Set Size	NES day 2	p.adj (day 2)	NES day 3	p.adj (day 3)	NES day 5	p.adj (day 5)
R-HSA-190377	FGFR2b ligand binding and activation	10	1.67342	0.0496837	1.74593	0.0249946
R-HSA-983170	Antigen Presentation: Folding, assembly and peptide loading of class I MHC	25	1.72205	0.0181085	1.70679	0.0347463
R-HSA-5576886	Phase 4 - resting membrane potential	17	1.76315	0.0173755	1.70655	0.029331
R-HSA-532668	N-glycan trimming in the ER and Calnexin/Calreticulin cycle	30	1.71066	0.0202724	1.68844	0.0321546
R-HSA-901032	ER Quality Control Compartment (ERQC)	17	1.79251	0.0126724	1.67926	0.0436819
ID	Pathway description	Set Size	NES day 2	p.adj (day 2)	NES day 3	p.adj (day 3)	NES day 5	p.adj (day 5)
R-HSA-192105	Synthesis of bile acids and bile salts	34	1.84637	0.00398782			1.81988	0.00683928
R-HSA-549132	Organic cation/anion/zwitterion transport	14	1.68499	0.0392638			1.78763	0.0129993
R-HSA-425410	Metal ion SLC transporters	26	1.72526	0.0210873			1.72535	0.022708
R-HSA-8854691	Interleukin-20 family signaling	24	1.69818	0.0253739			1.72328	0.0256714
R-HSA-5668914	Diseases of metabolism	96	1.70829	0.00327598			1.6875	0.00636038
R-HSA-8875878	MET promotes cell motility	39	1.63419	0.034146			1.65945	0.0297976
R-HSA-211945	Phase I - Functionalization of compounds	101	1.62736	0.007087			1.5488	0.0228182
R-HSA-211859	Biological oxidations	185	1.60107	0.00209825			1.53948	0.00790527
ID	Pathway description	Set Size	NES day 2	p.adj (day 2)	NES day 3	p.adj (day 3)	NES day 5	p.adj (day 5)
R-HSA-2022857	Keratan sulfate degradation	13			1.76188	0.0227239	1.92773	0.00263988
R-HSA-166663	Initial triggering of complement	20			1.75421	0.0241203	1.83155	0.00671609
R-HSA-4420332	Defective B3GALT6 causes EDSP2 and SEMDJL1	20			1.71359	0.0337873	1.78191	0.0169436
R-HSA-5683826	Surfactant metabolism	25			1.7131	0.0324531	1.74897	0.0161537
R-HSA-3560801	Defective B3GAT3 causes JDSSDHD	20			1.68553	0.0444197	1.72196	0.0311165
R-HSA-3560783	Defective B4GALT7 causes EDS, progeroid type	20			1.68449	0.0444197	1.74516	0.0246476
R-HSA-1793185	Chondroitin sulfate/dermatan sulfate metabolism	50			1.6103	0.0342982	1.79169	0.00398318
R-HSA-202733	Cell surface interactions at the vascular wall	133			1.58609	0.0116207	1.50707	0.0234589
R-HSA-2980736	Peptide hormone metabolism	84			1.55782	0.029331	1.63744	0.0135042

## Sheet: up on one day
ID	Pathway description	Set Size	NES day 2	p.adj (day 2)	NES day 3	p.adj (day 3)	NES day 5	p.adj (day 5)
R-HSA-9033241	Peroxisomal protein import	59	1.9494	0.00191774
R-HSA-399719	Trafficking of AMPA receptors	31	1.88889	0.00283569
R-HSA-399721	Glutamate binding, activation of AMPA receptors and synaptic plasticity	31	1.88889	0.00283569
R-HSA-8957322	Metabolism of steroids	149	1.85238	0.00204532
R-HSA-948021	Transport to the Golgi and subsequent modification	175	1.82856	0.00209825
R-HSA-901042	Calnexin/calreticulin cycle	22	1.81957	0.00804628
R-HSA-199977	ER to Golgi Anterograde Transport	145	1.81597	0.00204337
R-HSA-446203	Asparagine N-linked glycosylation	287	1.79595	0.00232264
R-HSA-70895	Branched-chain amino acid catabolism	19	1.78938	0.0137936
R-HSA-1296346	Tandem pore domain potassium channels	10	1.76217	0.0150758
R-HSA-8854214	TBC/RABGAPs	42	1.7592	0.0116059
R-HSA-6807878	COPI-mediated anterograde transport	95	1.75783	0.00199221
R-HSA-5140745	WNT5A-dependent internalization of FZD2, FZD5 and ROR2	13	1.72235	0.0259557
R-HSA-211897	Cytochrome P450 - arranged by substrate type	62	1.71982	0.0109976
R-HSA-204005	COPII-mediated vesicle transport	65	1.7081	0.0122385
R-HSA-196807	Nicotinate metabolism	30	1.69957	0.0249892
R-HSA-381070	IRE1alpha activates chaperones	48	1.69393	0.022912
R-HSA-210500	Glutamate Neurotransmitter Release Cycle	24	1.69123	0.0288459
R-HSA-381033	ATF6 (ATF6-alpha) activates chaperones	11	1.67754	0.0424802
R-HSA-3299685	Detoxification of Reactive Oxygen Species	34	1.66211	0.0355726
R-HSA-3772470	Negative regulation of TCF-dependent signaling by WNT ligand antagonists	14	1.65847	0.0497723
R-HSA-5633008	TP53 Regulates Transcription of Cell Death Genes	44	1.65543	0.031861
R-HSA-381038	XBP1(S) activates chaperone genes	46	1.65223	0.0307863
R-HSA-6798695	Neutrophil degranulation	455	1.63495	0.00258172
R-HSA-1655829	Regulation of cholesterol biosynthesis by SREBP (SREBF)	55	1.63268	0.031009
R-HSA-9007101	Rab regulation of trafficking	115	1.57564	0.0109129
R-HSA-428157	Sphingolipid metabolism	85	1.53024	0.031861
R-HSA-6785807	Interleukin-4 and Interleukin-13 signaling	105	1.49981	0.0312727
ID	Pathway description	Set Size	NES day 2	p.adj (day 2)	NES day 3	p.adj (day 3)	NES day 5	p.adj (day 5)
R-HSA-198933	Immunoregulatory interactions between a Lymphoid and a non-Lymphoid cell	115			1.50506	0.0294535
ID	Pathway description	Set Size	NES day 2	p.adj (day 2)	NES day 3	p.adj (day 3)	NES day 5	p.adj (day 5)
R-HSA-2206281	Mucopolysaccharidoses	11					1.87936	0.00365543
R-HSA-5663084	Diseases of carbohydrate metabolism	32					1.80871	0.00859939
R-HSA-9614657	FOXO-mediated transcription of cell death genes	16					1.73049	0.030613
R-HSA-1234158	Regulation of gene expression by Hypoxia-inducible Factor	11					1.71108	0.0301534
R-HSA-5365859	RA biosynthesis pathway	18					1.70581	0.0416284
R-HSA-3906995	Diseases associated with O-glycosylation of proteins	64					1.70011	0.00721797
R-HSA-2024101	CS/DS degradation	14					1.6805	0.0452105
R-HSA-1971475	A tetrasaccharide linker sequence is required for GAG synthesis	26					1.67888	0.0355744
R-HSA-1638091	Heparan sulfate/heparin (HS-GAG) metabolism	54					1.6521	0.022708
R-HSA-6806834	Signaling by MET	75					1.5866	0.0256825
R-HSA-2187338	Visual phototransduction	95					1.53945	0.0376446
R-HSA-1630316	Glycosaminoglycan metabolism	123					1.52923	0.0185856
