# Supplementary material for: Gene Expression Profiles Reveal Extracellular Matrix and Inflammatory Signaling in Radiation-Induced Premature Differentiation of Human Fibroblast in vitro
Source: Front Cell Dev Biol. 2021 Feb 18;9:539893. doi: 10.3389/fcell.2021.539893 (PMC7930333; doi:10.3389/fcell.2021.539893)
Supplement: Supplementary file 3 [file Table_3.XLSX]

## Sheet: up in AR
ID	Pathway description	Set Size	NES (AR)	p.adj (AR)
R-HSA-1638074	Keratan sulfate/keratin metabolism	34	1.92259	0.00251026
R-HSA-166786	Creation of C4 and C2 activators	14	1.90637	0.00240963
R-HSA-5579029	Metabolic disorders of biological oxidation enzymes	31	1.85164	0.00544185
R-HSA-211897	Cytochrome P450 - arranged by substrate type	62	1.83117	0.00151011
R-HSA-9024446	NR1H2 and NR1H3-mediated signaling	44	1.82905	0.00356906
R-HSA-9029569	NR1H3 & NR1H2 regulate gene expression linked to cholesterol transport and efflux	35	1.8185	0.00832716
R-HSA-193368	Synthesis of bile acids and bile salts via 7alpha-hydroxycholesterol	24	1.81029	0.00996484
R-HSA-452723	Transcriptional regulation of pluripotent stem cells	21	1.78415	0.0178231
R-HSA-8963899	Plasma lipoprotein remodeling	29	1.77659	0.0100204
R-HSA-2022854	Keratan sulfate biosynthesis	28	1.77651	0.00907859
R-HSA-1236977	Endosomal/Vacuolar pathway	11	1.77605	0.0112182
R-HSA-156902	Peptide chain elongation	45	1.76324	0.00933401
R-HSA-193807	Synthesis of bile acids and bile salts via 27-hydroxycholesterol	15	1.74773	0.015124
R-HSA-156842	Eukaryotic Translation Elongation	47	1.74704	0.00849286
R-HSA-4085001	Sialic acid metabolism	32	1.73684	0.0155902
R-HSA-72689	Formation of a pool of free 40S subunits	56	1.69537	0.0122899
R-HSA-917937	Iron uptake and transport	56	1.68167	0.0131605
R-HSA-156827	L13a-mediated translational silencing of Ceruloplasmin expression	62	1.67739	0.0122899
R-HSA-5357769	Caspase activation via extrinsic apoptotic signalling pathway	25	1.67285	0.0435667
R-HSA-193775	Synthesis of bile acids and bile salts via 24-hydroxycholesterol	14	1.6706	0.0371525
R-HSA-140534	Caspase activation via Death Receptors in the presence of ligand	15	1.66797	0.0359831
R-HSA-2408557	Selenocysteine synthesis	49	1.66007	0.0257188
R-HSA-8854214	TBC/RABGAPs	42	1.64613	0.0371525
R-HSA-72706	GTP hydrolysis and joining of the 60S ribosomal subunit	64	1.62368	0.0287366
R-HSA-428157	Sphingolipid metabolism	85	1.57909	0.0280098
R-HSA-2408522	Selenoamino acid metabolism	70	1.57525	0.0446637
R-HSA-6798695	Neutrophil degranulation	455	1.53284	0.00190884

## Sheet: up in AR & MA(d5)
ID	Pathway description	Set Size	NES (AR)	p.adj (AR)	NES (MA day 5)	p.adj (MA day 5)
R-HSA-2129379	Molecules associated with elastic fibres	37	2.29637	0.00149984	2.03485	0.00164156
R-HSA-166658	Complement cascade	51	2.26267	0.00149984	1.832	0.00398318
R-HSA-1566948	Elastic fibre formation	44	2.24509	0.00149984	2.14581	0.00164156
R-HSA-166663	Initial triggering of complement	20	2.2177	0.00149984	1.83155	0.00671609
R-HSA-977606	Regulation of Complement cascade	40	2.15058	0.00149984	1.79787	0.00587857
R-HSA-8948216	Collagen chain trimerization	44	2.10614	0.00149984	2.33054	0.00164156
R-HSA-1650814	Collagen biosynthesis and modifying enzymes	67	2.03588	0.00151711	2.30411	0.00164156
R-HSA-211945	Phase I - Functionalization of compounds	101	2.02052	0.00155894	1.5488	0.0228182
R-HSA-1474244	Extracellular matrix organization	297	1.99647	0.00177291	2.26474	0.0019154
R-HSA-2022857	Keratan sulfate degradation	13	1.93361	0.00149984	1.92773	0.00263988
R-HSA-3560782	Diseases associated with glycosaminoglycan metabolism	41	1.91314	0.00251026	1.98065	0.00164156
R-HSA-194068	Bile acid and bile salt metabolism	43	1.9119	0.00251026	1.87903	0.00280487
R-HSA-9614085	FOXO-mediated transcription	64	1.89312	0.00151047	1.96301	0.00164156
R-HSA-192105	Synthesis of bile acids and bile salts	34	1.86877	0.00451746	1.81988	0.00683928
R-HSA-6803211	TP53 Regulates Transcription of Death Receptors and Ligands	12	1.86469	0.00240963	1.98912	0.00157317
R-HSA-9617828	FOXO-mediated transcription of cell cycle genes	17	1.81972	0.00720892	1.89743	0.00566031
R-HSA-1474290	Collagen formation	90	1.81628	0.00265877	2.16493	0.00166285
R-HSA-3781865	Diseases of glycosylation	137	1.78005	0.00159691	1.9394	0.00169148
R-HSA-211976	Endogenous sterols	27	1.77277	0.0132336	1.91604	0.00275273
R-HSA-3000178	ECM proteoglycans	75	1.77137	0.00486394	2.35708	0.00164156
R-HSA-2022090	Assembly of collagen fibrils and other multimeric structures	61	1.76942	0.00364376	2.21952	0.00164156
R-HSA-8957275	Post-translational protein phosphorylation	104	1.76458	0.00156651	2.17696	0.00167958
R-HSA-1474228	Degradation of the extracellular matrix	137	1.75242	0.00159691	1.87085	0.00169148
R-HSA-381426	Regulation of Insulin-like Growth Factor (IGF) transport and uptake by Insulin-like Growth Factor Binding Proteins (IGFBPs)	120	1.74906	0.00159167	2.16768	0.00169148
R-HSA-2206281	Mucopolysaccharidoses	11	1.70429	0.0276385	1.87936	0.00365543
R-HSA-211859	Biological oxidations	185	1.69663	0.00165339	1.53948	0.00790527
R-HSA-2024096	HS-GAG degradation	22	1.69422	0.0371525	1.86243	0.0047795
R-HSA-1793185	Chondroitin sulfate/dermatan sulfate metabolism	50	1.68507	0.0136213	1.79169	0.00398318
R-HSA-186797	Signaling by PDGF	58	1.68354	0.0148022	2.03793	0.00164156
R-HSA-1442490	Collagen degradation	63	1.67638	0.0114457	1.83327	0.00288537
R-HSA-5668914	Diseases of metabolism	96	1.67074	0.00801572	1.6875	0.00636038
R-HSA-5083635	Defective B3GALTL causes Peters-plus syndrome (PpS)	34	1.66519	0.0302844	1.8537	0.00485607
R-HSA-5173214	O-glycosylation of TSR domain-containing proteins	35	1.66427	0.0288024	1.88714	0.00485621
R-HSA-425410	Metal ion SLC transporters	26	1.65938	0.0447124	1.72535	0.022708
R-HSA-425366	Transport of bile salts and organic acids, metal ions and amine compounds	83	1.64186	0.0134452	1.77986	0.00293181
R-HSA-5663084	Diseases of carbohydrate metabolism	32	1.63381	0.0431929	1.80871	0.00859939
R-HSA-114608	Platelet degranulation	123	1.51218	0.0298173	1.68641	0.00169148

## Sheet: up in MA(d5)
ID	Pathway description	Set Size	NES (MA day 5)	p.adj (MA day 5)
R-HSA-909733	Interferon alpha/beta signaling	62	2.18774	0.00164156
R-HSA-2243919	Crosslinking of collagen fibrils	18	2.11973	0.0016081
R-HSA-216083	Integrin cell surface interactions	84	2.09144	0.00165051
R-HSA-3000171	Non-integrin membrane-ECM interactions	58	2.04654	0.00164156
R-HSA-3000480	Scavenging by Class A Receptors	19	2.0122	0.0016081
R-HSA-419037	NCAM1 interactions	42	2.00466	0.00164156
R-HSA-375165	NCAM signaling for neurite out-growth	63	1.8905	0.00164156
R-HSA-199992	trans-Golgi Network Vesicle Budding	70	1.88923	0.00164156
R-HSA-2173782	Binding and Uptake of Ligands by Scavenger Receptors	39	1.86401	0.00279464
R-HSA-549132	Organic cation/anion/zwitterion transport	14	1.78763	0.0129993
R-HSA-4420332	Defective B3GALT6 causes EDSP2 and SEMDJL1	20	1.78191	0.0169436
R-HSA-432722	Golgi Associated Vesicle Biogenesis	54	1.75699	0.00499147
R-HSA-5683826	Surfactant metabolism	25	1.74897	0.0161537
R-HSA-6811438	Intra-Golgi traffic	42	1.74723	0.00888719
R-HSA-3560783	Defective B4GALT7 causes EDS, progeroid type	20	1.74516	0.0246476
R-HSA-9614657	FOXO-mediated transcription of cell death genes	16	1.73049	0.030613
R-HSA-8854691	Interleukin-20 family signaling	24	1.72328	0.0256714
R-HSA-3560801	Defective B3GAT3 causes JDSSDHD	20	1.72196	0.0311165
R-HSA-3656237	Defective EXT2 causes exostoses 2	14	1.71737	0.0362358
R-HSA-3656253	Defective EXT1 causes exostoses 1, TRPS2 and CHDS	14	1.71737	0.0362358
R-HSA-5628897	TP53 Regulates Metabolic Genes	80	1.71278	0.00723198
R-HSA-1234158	Regulation of gene expression by Hypoxia-inducible Factor	11	1.71108	0.0301534
R-HSA-5365859	RA biosynthesis pathway	18	1.70581	0.0416284
R-HSA-445355	Smooth Muscle Contraction	39	1.70445	0.0223571
R-HSA-3906995	Diseases associated with O-glycosylation of proteins	64	1.70011	0.00721797
R-HSA-2024101	CS/DS degradation	14	1.6805	0.0452105
R-HSA-1971475	A tetrasaccharide linker sequence is required for GAG synthesis	26	1.67888	0.0355744
R-HSA-76005	Response to elevated platelet cytosolic Ca2+	128	1.67855	0.00169148
R-HSA-8875878	MET promotes cell motility	39	1.65945	0.0297976
R-HSA-1638091	Heparan sulfate/heparin (HS-GAG) metabolism	54	1.6521	0.022708
R-HSA-2980736	Peptide hormone metabolism	84	1.63744	0.0135042
R-HSA-6811440	Retrograde transport at the Trans-Golgi-Network	47	1.60002	0.0440386
R-HSA-397014	Muscle contraction	204	1.5882	0.00572067
R-HSA-6806834	Signaling by MET	75	1.5866	0.0256825
R-HSA-2187338	Visual phototransduction	95	1.53945	0.0376446
R-HSA-1630316	Glycosaminoglycan metabolism	123	1.52923	0.0185856
R-HSA-202733	Cell surface interactions at the vascular wall	133	1.50707	0.0234589

## Sheet: down in AR
ID	Pathway description	Set Size	NES (AR)	p.adj (AR)
R-HSA-1169410	Antiviral mechanism by IFN-stimulated genes	75	-2.17065	0.00149984
R-HSA-4419969	Depolymerisation of the Nuclear Lamina	15	-2.08513	0.00149984
R-HSA-1169408	ISG15 antiviral mechanism	67	-2.07116	0.00149984
R-HSA-4608870	Asymmetric localization of PCP proteins	59	-2.0436	0.00149984
R-HSA-4641258	Degradation of DVL	52	-1.97141	0.00240963
R-HSA-349425	Autodegradation of the E3 ubiquitin ligase COP1	47	-1.97117	0.00240963
R-HSA-5625900	RHO GTPases activate CIT	19	-1.94554	0.00251026
R-HSA-4641257	Degradation of AXIN	50	-1.94452	0.00240963
R-HSA-5610783	Degradation of GLI2 by the proteasome	55	-1.9345	0.00240963
R-HSA-5678895	Defective CFTR causes cystic fibrosis	54	-1.92333	0.00334469
R-HSA-5362768	Hh mutants that don't undergo autocatalytic processing are degraded by ERAD	51	-1.89358	0.0052574
R-HSA-4086400	PCP/CE pathway	87	-1.89098	0.00149984
R-HSA-69615	G1/S DNA Damage Checkpoints	62	-1.85602	0.00519152
R-HSA-5610785	GLI3 is processed to GLI3R by the proteasome	55	-1.84062	0.00611949
R-HSA-8948751	Regulation of PTEN stability and activity	64	-1.82857	0.00519152
R-HSA-5627117	RHO GTPases Activate ROCKs	19	-1.82787	0.0119259
R-HSA-8939236	RUNX1 regulates transcription of genes involved in differentiation of HSCs	100	-1.82577	0.00240963
R-HSA-5627123	RHO GTPases activate PAKs	23	-1.8235	0.00750795
R-HSA-5387390	Hh mutants abrogate ligand secretion	54	-1.81348	0.00711653
R-HSA-5687128	MAPK6/MAPK4 signaling	83	-1.79979	0.00413245
R-HSA-5626467	RHO GTPases activate IQGAPs	28	-1.79751	0.0132546
R-HSA-1221632	Meiotic synapsis	61	-1.7965	0.00611949
R-HSA-69563	p53-Dependent G1 DNA Damage Response	60	-1.78298	0.00788876
R-HSA-69580	p53-Dependent G1/S DNA damage checkpoint	60	-1.78298	0.00788876
R-HSA-389977	Post-chaperonin tubulin folding pathway	20	-1.77713	0.0210084
R-HSA-913531	Interferon Signaling	180	-1.77542	0.00149984
R-HSA-190872	Transport of connexons to the plasma membrane	16	-1.76498	0.0230334
R-HSA-5610787	Hedgehog 'off' state	106	-1.76417	0.00405194
R-HSA-1234176	Oxygen-dependent proline hydroxylation of Hypoxia-inducible Factor Alpha	60	-1.75858	0.0119259
R-HSA-2559586	DNA Damage/Telomere Stress Induced Senescence	62	-1.75246	0.01032
R-HSA-2559584	Formation of Senescence-Associated Heterochromatin Foci (SAHF)	16	-1.7474	0.0341846
R-HSA-909733	Interferon alpha/beta signaling	62	-1.74735	0.0112181
R-HSA-176407	Conversion from APC/C:Cdc20 to APC/C:Cdh1 in late anaphase	17	-1.74698	0.0348394
R-HSA-190840	Microtubule-dependent trafficking of connexons from Golgi to the plasma membrane	15	-1.74664	0.0372695
R-HSA-5660526	Response to metal ions	10	-1.73811	0.0357909
R-HSA-437239	Recycling pathway of L1	42	-1.73418	0.0300966
R-HSA-70263	Gluconeogenesis	32	-1.72684	0.0286584
R-HSA-77588	SLBP Dependent Processing of Replication-Dependent Histone Pre-mRNAs	10	-1.72198	0.0426929
R-HSA-2871837	FCERI mediated NF-kB activation	74	-1.71912	0.0145941
R-HSA-69541	Stabilization of p53	51	-1.719	0.0238157
R-HSA-1234174	Cellular response to hypoxia	69	-1.70844	0.0154134
R-HSA-1169091	Activation of NF-kappaB in B cells	61	-1.70556	0.0187424
R-HSA-8866652	Synthesis of active ubiquitin: roles of E1 and E2 enzymes	28	-1.69074	0.0412593
R-HSA-8956321	Nucleotide salvage	23	-1.68424	0.0447124
R-HSA-3858494	Beta-catenin independent WNT signaling	140	-1.68154	0.00744413
R-HSA-499943	Interconversion of nucleotide di- and triphosphates	28	-1.65835	0.0497684
R-HSA-6807070	PTEN Regulation	132	-1.63572	0.0112182
R-HSA-5619084	ABC transporter disorders	70	-1.63507	0.0331828
R-HSA-5358346	Hedgehog ligand biogenesis	60	-1.62936	0.0382807
R-HSA-9013694	Signaling by NOTCH4	78	-1.56856	0.0497684
R-HSA-983705	Signaling by the B Cell Receptor (BCR)	106	-1.5526	0.0372695
R-HSA-5607764	CLEC7A (Dectin-1) signaling	93	-1.54977	0.0490104
R-HSA-2454202	Fc epsilon receptor (FCERI) signaling	126	-1.54567	0.0406636
R-HSA-5689880	Ub-specific processing proteases	171	-1.50292	0.0335256

## Sheet: down in AR & MA(d5)
ID	Pathway description	Set Size	NES (AR)	p.adj (AR)	NES (MA day 5)	p.adj (MA day 5)
R-HSA-69278	Cell Cycle, Mitotic	492	-3.05626	0.00149984	-2.89815	0.00156319
R-HSA-68886	M Phase	354	-2.92039	0.00149984	-2.78245	0.00156319
R-HSA-68877	Mitotic Prometaphase	192	-2.90815	0.00149984	-2.87406	0.00156319
R-HSA-69620	Cell Cycle Checkpoints	268	-2.88758	0.00149984	-2.75979	0.00156319
R-HSA-2555396	Mitotic Metaphase and Anaphase	188	-2.85621	0.00149984	-2.76	0.00156319
R-HSA-68882	Mitotic Anaphase	187	-2.85396	0.00149984	-2.75621	0.00156319
R-HSA-2500257	Resolution of Sister Chromatid Cohesion	119	-2.83244	0.00149984	-2.77594	0.00156319
R-HSA-2467813	Separation of Sister Chromatids	176	-2.83231	0.00149984	-2.74127	0.00156319
R-HSA-5663220	RHO GTPases Activate Formins	131	-2.77697	0.00149984	-2.64742	0.00156319
R-HSA-69618	Mitotic Spindle Checkpoint	106	-2.74849	0.00149984	-2.7297	0.00156319
R-HSA-141424	Amplification of signal from the kinetochores	92	-2.7312	0.00149984	-2.71591	0.00156319
R-HSA-141444	Amplification of signal from unattached kinetochores via a MAD2 inhibitory signal	92	-2.7312	0.00149984	-2.71591	0.00156319
R-HSA-69306	DNA Replication	120	-2.70141	0.00149984	-2.61857	0.00156319
R-HSA-69239	Synthesis of DNA	112	-2.65991	0.00149984	-2.57376	0.00156319
R-HSA-69206	G1/S Transition	124	-2.65028	0.00149984	-2.61049	0.00156319
R-HSA-69242	S Phase	153	-2.63831	0.00149984	-2.59051	0.00156319
R-HSA-73886	Chromosome Maintenance	90	-2.62825	0.00149984	-2.52907	0.00156319
R-HSA-453274	Mitotic G2-G2/M phases	187	-2.62454	0.00149984	-2.45623	0.00156319
R-HSA-453279	Mitotic G1-G1/S phases	142	-2.62257	0.00149984	-2.54311	0.00156319
R-HSA-69275	G2/M Transition	185	-2.62214	0.00149984	-2.45205	0.00156319
R-HSA-195258	RHO GTPase Effectors	288	-2.61974	0.00149984	-2.36835	0.00156319
R-HSA-69481	G2/M Checkpoints	149	-2.61877	0.00149984	-2.42903	0.00156319
R-HSA-69002	DNA Replication Pre-Initiation	80	-2.57001	0.00149984	-2.44689	0.00156319
R-HSA-194315	Signaling by Rho GTPases	411	-2.52584	0.00149984	-2.19098	0.00156319
R-HSA-2565942	Regulation of PLK1 Activity at G2/M Transition	86	-2.49061	0.00149984	-2.32296	0.00156319
R-HSA-174143	APC/C-mediated degradation of cell cycle proteins	79	-2.47606	0.00149984	-2.31613	0.00156319
R-HSA-453276	Regulation of mitotic cell cycle	79	-2.47606	0.00149984	-2.31613	0.00156319
R-HSA-8854518	AURKA Activation by TPX2	72	-2.45545	0.00149984	-2.391	0.00156319
R-HSA-69052	Switching of origins to a post-replicative state	83	-2.45443	0.00149984	-2.31291	0.00156319
R-HSA-73894	DNA Repair	299	-2.45388	0.00149984	-2.28194	0.00156319
R-HSA-5693538	Homology Directed Repair	122	-2.45014	0.00149984	-2.34664	0.00156319
R-HSA-983189	Kinesins	54	-2.448	0.00149984	-2.40002	0.00156319
R-HSA-68949	Orc1 removal from chromatin	66	-2.437	0.00149984	-2.26272	0.00156319
R-HSA-69190	DNA strand elongation	32	-2.43519	0.00149984	-2.41146	0.00156319
R-HSA-176187	Activation of ATR in response to replication stress	36	-2.4284	0.00149984	-2.49413	0.00156319
R-HSA-5685942	HDR through Homologous Recombination (HRR)	62	-2.41787	0.00149984	-2.45639	0.00156319
R-HSA-5693532	DNA Double-Strand Break Repair	148	-2.41398	0.00149984	-2.28574	0.00156319
R-HSA-68962	Activation of the pre-replicative complex	33	-2.40694	0.00149984	-2.46391	0.00156319
R-HSA-68867	Assembly of the pre-replicative complex	63	-2.40687	0.00149984	-2.23956	0.00156319
R-HSA-176814	Activation of APC/C and APC/C:Cdc20 mediated degradation of mitotic proteins	69	-2.40331	0.00149984	-2.22588	0.00156319
R-HSA-176408	Regulation of APC/C activators between G1/S and early anaphase	73	-2.39751	0.00149984	-2.21605	0.00156319
R-HSA-5693567	HDR through Homologous Recombination (HRR) or Single Strand Annealing (SSA)	116	-2.39672	0.00149984	-2.28476	0.00156319
R-HSA-176409	APC/C:Cdc20 mediated degradation of mitotic proteins	68	-2.39133	0.00149984	-2.20069	0.00156319
R-HSA-606279	Deposition of new CENPA-containing nucleosomes at the centromere	54	-2.37787	0.00149984	-2.27955	0.00156319
R-HSA-774815	Nucleosome assembly	54	-2.37787	0.00149984	-2.27955	0.00156319
R-HSA-72203	Processing of Capped Intron-Containing Pre-mRNA	230	-2.37106	0.00149984	-2.54098	0.00156319
R-HSA-380320	Recruitment of NuMA to mitotic centrosomes	90	-2.36004	0.00149984	-2.37041	0.00156319
R-HSA-5693579	Homologous DNA Pairing and Strand Exchange	41	-2.35479	0.00149984	-2.37475	0.00156319
R-HSA-179419	APC:Cdc20 mediated degradation of cell cycle proteins prior to satisfation of the cell cycle checkpoint	66	-2.34324	0.00149984	-2.12507	0.00156319
R-HSA-380259	Loss of Nlp from mitotic centrosomes	69	-2.3419	0.00149984	-2.29455	0.00156319
R-HSA-380284	Loss of proteins required for interphase microtubule organization from the centrosome	69	-2.3419	0.00149984	-2.29455	0.00156319
R-HSA-380270	Recruitment of mitotic centrosome proteins and complexes	79	-2.34135	0.00149984	-2.33313	0.00156319
R-HSA-380287	Centrosome maturation	79	-2.34135	0.00149984	-2.33313	0.00156319
R-HSA-6811434	COPI-dependent Golgi-to-ER retrograde traffic	92	-2.33574	0.00149984	-2.20669	0.00156319
R-HSA-162909	Host Interactions of HIV factors	123	-2.33082	0.00149984	-2.20447	0.00156319
R-HSA-2980766	Nuclear Envelope Breakdown	51	-2.31992	0.00149984	-2.2093	0.00156319
R-HSA-174184	Cdc20:Phospho-APC/C mediated degradation of Cyclin A	65	-2.31799	0.00149984	-2.08464	0.00156319
R-HSA-68875	Mitotic Prophase	116	-2.30213	0.00149984	-2.12104	0.00156319
R-HSA-5693616	Presynaptic phase of homologous DNA pairing and strand exchange	38	-2.30195	0.00149984	-2.3444	0.00156319
R-HSA-5693607	Processing of DNA double-strand break ends	85	-2.29229	0.00149984	-2.11174	0.00156319
R-HSA-5685938	HDR through Single Strand Annealing (SSA)	36	-2.28832	0.00149984	-2.30949	0.00156319
R-HSA-180786	Extension of Telomeres	30	-2.28219	0.00149984	-2.29356	0.00156319
R-HSA-174178	APC/C:Cdh1 mediated degradation of Cdc20 and other APC/C:Cdh1 targeted proteins in late mitosis/early G1	65	-2.28014	0.00149984	-2.05775	0.00156319
R-HSA-68827	CDT1 association with the CDC6:ORC:origin complex	54	-2.27725	0.00149984	-2.07441	0.00156319
R-HSA-4615885	SUMOylation of DNA replication proteins	44	-2.27287	0.00149984	-2.3713	0.00156319
R-HSA-8856688	Golgi-to-ER retrograde transport	125	-2.26927	0.00149984	-2.10087	0.00156319
R-HSA-72202	Transport of Mature Transcript to Cytoplasm	77	-2.26251	0.00149984	-2.31432	0.00156319
R-HSA-69473	G2/M DNA damage checkpoint	81	-2.25393	0.00149984	-2.07958	0.00156319
R-HSA-159236	Transport of Mature mRNA derived from an Intron-Containing Transcript	68	-2.24608	0.00149984	-2.30594	0.00156319
R-HSA-5620912	Anchoring of the basal body to the plasma membrane	96	-2.242	0.00149984	-2.23907	0.00156319
R-HSA-8852276	The role of GTSE1 in G2/M progression after G2 checkpoint	69	-2.23832	0.00149984	-1.97037	0.00156319
R-HSA-72172	mRNA Splicing	182	-2.23673	0.00149984	-2.38663	0.00156319
R-HSA-157579	Telomere Maintenance	64	-2.23386	0.00149984	-2.07933	0.00156319
R-HSA-72163	mRNA Splicing - Major Pathway	174	-2.22964	0.00149984	-2.38911	0.00156319
R-HSA-69205	G1/S-Specific Transcription	26	-2.22878	0.00149984	-2.25638	0.00156319
R-HSA-6783310	Fanconi Anemia Pathway	34	-2.22816	0.00149984	-2.28659	0.00156319
R-HSA-69017	CDK-mediated phosphorylation and removal of Cdc6	65	-2.22466	0.00149984	-2.01177	0.00156319
R-HSA-177243	Interactions of Rev with host cellular proteins	35	-2.21644	0.00149984	-2.27697	0.00156319
R-HSA-983231	Factors involved in megakaryocyte development and platelet production	148	-2.21519	0.00149984	-2.04299	0.00156319
R-HSA-174417	Telomere C-strand (Lagging Strand) Synthesis	24	-2.20933	0.00149984	-2.17674	0.00156319
R-HSA-174113	SCF-beta-TrCP mediated degradation of Emi1	50	-2.20571	0.00149984	-1.88786	0.00156319
R-HSA-110373	Resolution of AP sites via the multiple-nucleotide patch replacement pathway	26	-2.20028	0.00149984	-2.14153	0.00156319
R-HSA-191859	snRNP Assembly	49	-2.19401	0.00149984	-2.24026	0.00156319
R-HSA-194441	Metabolism of non-coding RNA	49	-2.19401	0.00149984	-2.24026	0.00156319
R-HSA-165054	Rev-mediated nuclear export of HIV RNA	33	-2.19338	0.00149984	-2.24225	0.00156319
R-HSA-159234	Transport of Mature mRNAs Derived from Intronless Transcripts	41	-2.19262	0.00149984	-2.23761	0.00156319
R-HSA-1538133	G0 and Early G1	27	-2.17942	0.00149984	-2.22196	0.00156319
R-HSA-159231	Transport of Mature mRNA Derived from an Intronless Transcript	40	-2.17931	0.00149984	-2.21704	0.00156319
R-HSA-73933	Resolution of Abasic Sites (AP sites)	38	-2.17886	0.00149984	-2.17878	0.00156319
R-HSA-174154	APC/C:Cdc20 mediated degradation of Securin	60	-2.17591	0.00149984	-1.91617	0.00156319
R-HSA-180746	Nuclear import of Rev protein	32	-2.1756	0.00149984	-2.21906	0.00156319
R-HSA-72306	tRNA processing	104	-2.17517	0.00149984	-2.29582	0.00156319
R-HSA-180910	Vpr-mediated nuclear import of PICs	32	-2.16439	0.00149984	-2.21604	0.00156319
R-HSA-73893	DNA Damage Bypass	47	-2.16301	0.00149984	-1.96236	0.00156319
R-HSA-3301854	Nuclear Pore Complex (NPC) Disassembly	34	-2.16021	0.00149984	-2.13988	0.00156319
R-HSA-5693537	Resolution of D-Loop Structures	31	-2.1569	0.00149984	-2.19726	0.00156319
R-HSA-69186	Lagging Strand Synthesis	20	-2.15663	0.00149984	-2.08722	0.00156319
R-HSA-159230	Transport of the SLBP Dependant Mature mRNA	34	-2.1562	0.00149984	-2.23408	0.00156319
R-HSA-5693568	Resolution of D-loop Structures through Holliday Junction Intermediates	30	-2.15543	0.00149984	-2.19364	0.00156319
R-HSA-168333	NEP/NS2 Interacts with the Cellular Export Machinery	30	-2.15471	0.00149984	-2.18319	0.00156319
R-HSA-5656169	Termination of translesion DNA synthesis	31	-2.14965	0.00149984	-1.91038	0.00156319
R-HSA-69601	Ubiquitin Mediated Degradation of Phosphorylated Cdc25A	46	-2.14941	0.00149984	-1.84401	0.00339106
R-HSA-69610	p53-Independent DNA Damage Response	46	-2.14941	0.00149984	-1.84401	0.00339106
R-HSA-69613	p53-Independent G1/S DNA damage checkpoint	46	-2.14941	0.00149984	-1.84401	0.00339106
R-HSA-176033	Interactions of Vpr with host cellular proteins	35	-2.14927	0.00149984	-2.2155	0.00156319
R-HSA-350562	Regulation of ornithine decarboxylase (ODC)	47	-2.14614	0.00149984	-1.77049	0.00682137
R-HSA-6784531	tRNA processing in the nucleus	55	-2.14592	0.00149984	-2.21072	0.00156319
R-HSA-159227	Transport of the SLBP independent Mature mRNA	33	-2.14398	0.00149984	-2.21435	0.00156319
R-HSA-168271	Transport of Ribonucleoproteins into the Host Nucleus	30	-2.14152	0.00149984	-2.1758	0.00156319
R-HSA-168325	Viral Messenger RNA Synthesis	42	-2.13814	0.00149984	-2.11072	0.00156319
R-HSA-6804756	Regulation of TP53 Activity through Phosphorylation	89	-2.13707	0.00149984	-2.14718	0.00156319
R-HSA-5651801	PCNA-Dependent Long Patch Base Excision Repair	21	-2.13635	0.00149984	-2.08104	0.00156319
R-HSA-70326	Glucose metabolism	88	-2.13477	0.00149984	-1.92878	0.00156319
R-HSA-69273	Cyclin A/B1/B2 associated events during G2/M transition	25	-2.13349	0.00149984	-2.2045	0.00156319
R-HSA-162906	HIV Infection	219	-2.13269	0.00149984	-2.08196	0.00156319
R-HSA-110314	Recognition of DNA damage by PCNA-containing replication complex	29	-2.13155	0.00149984	-2.14422	0.00156319
R-HSA-176974	Unwinding of DNA	12	-2.11913	0.00149984	-2.12584	0.00156319
R-HSA-1500620	Meiosis	92	-2.1162	0.00149984	-1.78221	0.00572067
R-HSA-5693554	Resolution of D-loop Structures through Synthesis-Dependent Strand Annealing (SDSA)	26	-2.10952	0.00149984	-2.12752	0.00156319
R-HSA-73884	Base Excision Repair	73	-2.10739	0.00149984	-1.95757	0.00156319
R-HSA-168276	NS1 Mediated Effects on Host Pathways	38	-2.10428	0.00149984	-2.01791	0.00156319
R-HSA-2299718	Condensation of Prophase Chromosomes	49	-2.10389	0.00149984	-1.80125	0.00426682
R-HSA-170822	Regulation of Glucokinase by Glucokinase Regulatory Protein	30	-2.10193	0.00149984	-2.12921	0.00156319
R-HSA-5619107	Defective TPR may confer susceptibility towards thyroid papillary carcinoma (TPC)	30	-2.10193	0.00149984	-2.12921	0.00156319
R-HSA-70171	Glycolysis	68	-2.09821	0.00149984	-2.04116	0.00156319
R-HSA-180534	Vpu mediated degradation of CD4	47	-2.09651	0.00149984	-1.7232	0.0109393
R-HSA-110313	Translesion synthesis by Y family DNA polymerases bypasses lesions on DNA template	38	-2.0911	0.00149984	-1.81973	0.00342451
R-HSA-1474165	Reproduction	113	-2.0896	0.00149984	-1.74058	0.00323701
R-HSA-156711	Polo-like kinase mediated events	16	-2.08726	0.00149984	-2.07747	0.00156319
R-HSA-168253	Host Interactions with Influenza Factors	40	-2.08333	0.00149984	-2.03739	0.00156319
R-HSA-5696397	Gap-filling DNA repair synthesis and ligation in GG-NER	24	-2.0826	0.00149984	-2.07652	0.00156319
R-HSA-4085377	SUMOylation of SUMOylation proteins	33	-2.07899	0.00149984	-2.17353	0.00156319
R-HSA-8854050	FBXL7 down-regulates AURKA during mitotic entry and in early mitosis	49	-2.07459	0.00149984	-1.69118	0.0140811
R-HSA-211733	Regulation of activated PAK-2p34 by proteasome mediated degradation	45	-2.06741	0.00149984	-1.76943	0.00762986
R-HSA-75815	Ubiquitin-dependent degradation of Cyclin D	47	-2.06363	0.00149984	-1.69948	0.0140811
R-HSA-5633007	Regulation of TP53 Activity	157	-2.06253	0.00149984	-1.98347	0.00156319
R-HSA-3108214	SUMOylation of DNA damage response and repair proteins	72	-2.06087	0.00149984	-2.15438	0.00156319
R-HSA-187577	SCF(Skp2)-mediated degradation of p27/p21	55	-2.05804	0.00149984	-1.7628	0.00426682
R-HSA-113510	E2F mediated regulation of DNA replication	22	-2.05701	0.00149984	-2.10203	0.00156319
R-HSA-69656	Cyclin A:Cdk2-associated events at S phase entry	80	-2.05305	0.00149984	-1.94575	0.00156319
R-HSA-180585	Vif-mediated degradation of APOBEC3G	49	-2.05155	0.00149984	-1.75941	0.00507011
R-HSA-69202	Cyclin E associated events during G1/S transition	78	-2.04943	0.00149984	-1.90891	0.00241388
R-HSA-162658	Golgi Cisternae Pericentriolar Stack Reorganization	14	-2.0319	0.00149984	-1.9509	0.00156319
R-HSA-174084	Autodegradation of Cdh1 by Cdh1:APC/C	57	-2.02913	0.00149984	-1.80554	0.00337535
R-HSA-168274	Export of Viral Ribonucleoproteins from Nucleus	32	-2.02875	0.00149984	-2.19634	0.00156319
R-HSA-2514853	Condensation of Prometaphase Chromosomes	11	-2.02827	0.00149999	-2.07798	0.00156319
R-HSA-5689603	UCH proteinases	83	-2.01919	0.00149984	-1.71025	0.00809921
R-HSA-8953750	Transcriptional Regulation by E2F6	30	-2.01836	0.00149984	-1.98282	0.00156319
R-HSA-1236978	Cross-presentation of soluble exogenous antigens (endosomes)	44	-2.01397	0.00149984	-1.63447	0.0379357
R-HSA-179409	APC-Cdc20 mediated degradation of Nek2A	22	-2.01285	0.00149984	-2.06144	0.00156319
R-HSA-5610780	Degradation of GLI1 by the proteasome	55	-2.01026	0.00240963	-1.57264	0.0443046
R-HSA-162587	HIV Life Cycle	142	-2.0092	0.00149984	-2.07491	0.00156319
R-HSA-174411	Polymerase switching on the C-strand of the telomere	14	-2.00916	0.00149984	-1.87234	0.00156319
R-HSA-69091	Polymerase switching	14	-2.00916	0.00149984	-1.87234	0.00156319
R-HSA-69109	Leading Strand Synthesis	14	-2.00916	0.00149984	-1.87234	0.00156319
R-HSA-174048	APC/C:Cdc20 mediated degradation of Cyclin B	20	-2.00814	0.00251026	-1.95106	0.00255781
R-HSA-169911	Regulation of Apoptosis	48	-2.00476	0.00240963	-1.7027	0.0133303
R-HSA-450531	Regulation of mRNA stability by proteins that bind AU-rich elements	80	-2.00245	0.00149984	-1.88882	0.00241388
R-HSA-4570464	SUMOylation of RNA binding proteins	43	-1.99706	0.00149984	-2.14053	0.00156319
R-HSA-450408	AUF1 (hnRNP D0) binds and destabilizes mRNA	49	-1.99464	0.00240963	-1.82173	0.00426682
R-HSA-6782210	Gap-filling DNA repair synthesis and ligation in TC-NER	60	-1.99432	0.00149984	-1.9951	0.00156319
R-HSA-69183	Processive synthesis on the lagging strand	15	-1.994	0.00149984	-1.92354	0.00156319
R-HSA-5368287	Mitochondrial translation	92	-1.99037	0.00149984	-2.26432	0.00156319
R-HSA-72165	mRNA Splicing - Minor Pathway	50	-1.96893	0.00240963	-1.97212	0.00156319
R-HSA-9604323	Negative regulation of NOTCH4 signaling	50	-1.96684	0.00240963	-1.80206	0.00426682
R-HSA-5419276	Mitochondrial translation termination	86	-1.96595	0.00149984	-2.2508	0.00156319
R-HSA-1362300	Transcription of E2F targets under negative control by p107 (RBL1) and p130 (RBL2) in complex with HDAC1	16	-1.96365	0.00149984	-1.90805	0.00156319
R-HSA-912446	Meiotic recombination	60	-1.96178	0.00149984	-1.78192	0.00587137
R-HSA-5368286	Mitochondrial translation initiation	86	-1.95811	0.00149984	-2.2445	0.00156319
R-HSA-69166	Removal of the Flap Intermediate	14	-1.95566	0.00149984	-1.87761	0.00156319
R-HSA-1362277	Transcription of E2F targets under negative control by DREAM complex	19	-1.95507	0.00149984	-1.97824	0.00255781
R-HSA-5617833	Cilium Assembly	193	-1.95412	0.00149984	-1.90699	0.00156319
R-HSA-6781827	Transcription-Coupled Nucleotide Excision Repair (TC-NER)	73	-1.95378	0.00149984	-1.97701	0.00156319
R-HSA-5389840	Mitochondrial translation elongation	86	-1.94993	0.00149984	-2.26663	0.00156319
R-HSA-351202	Metabolism of polyamines	54	-1.94909	0.00240963	-1.84576	0.00245541
R-HSA-5696399	Global Genome Nucleotide Excision Repair (GG-NER)	79	-1.94635	0.00149984	-2.00962	0.00156319
R-HSA-2132295	MHC class II antigen presentation	114	-1.94177	0.00149984	-1.89083	0.00156319
R-HSA-5676590	NIK-->noncanonical NF-kB signaling	54	-1.9385	0.00240963	-1.67568	0.0148256
R-HSA-5607761	Dectin-1 mediated noncanonical NF-kB signaling	55	-1.93215	0.00333086	-1.63873	0.022708
R-HSA-176412	Phosphorylation of the APC/C	17	-1.93122	0.00251026	-1.90632	0.0035327
R-HSA-6782135	Dual incision in TC-NER	60	-1.92949	0.00240963	-1.91822	0.00156319
R-HSA-141405	Inhibition of the proteolytic activity of APC/C required for the onset of anaphase by mitotic spindle checkpoint components	18	-1.92521	0.00356906	-1.95329	0.00255781
R-HSA-141430	Inactivation of APC/C via direct inhibition of the APC/C complex	18	-1.92521	0.00356906	-1.95329	0.00255781
R-HSA-5696400	Dual Incision in GG-NER	38	-1.92395	0.00149984	-1.98735	0.00156319
R-HSA-2990846	SUMOylation	176	-1.91429	0.00149984	-2.13844	0.00156319
R-HSA-5358508	Mismatch Repair	14	-1.90981	0.00251099	-1.83435	0.00257596
R-HSA-5658442	Regulation of RAS by GAPs	62	-1.90931	0.00149984	-1.68034	0.0132542
R-HSA-6790901	rRNA modification in the nucleus and cytosol	55	-1.90729	0.00333086	-2.27982	0.00156319
R-HSA-3108232	SUMO E3 ligases SUMOylate target proteins	170	-1.90605	0.00149984	-2.13	0.00156319
R-HSA-6811442	Intra-Golgi and retrograde Golgi-to-ER traffic	191	-1.89526	0.00149984	-1.709	0.00156319
R-HSA-5358565	Mismatch repair (MMR) directed by MSH2:MSH6 (MutSalpha)	13	-1.89113	0.00251099	-1.83047	0.00257596
R-HSA-68884	Mitotic Telophase/Cytokinesis	13	-1.88726	0.00251099	-1.81315	0.00451588
R-HSA-73856	RNA Polymerase II Transcription Termination	62	-1.87655	0.00423695	-2.09484	0.00156319
R-HSA-162599	Late Phase of HIV Life Cycle	130	-1.87486	0.00149984	-1.96911	0.00156319
R-HSA-5358606	Mismatch repair (MMR) directed by MSH2:MSH3 (MutSbeta)	13	-1.87081	0.00359598	-1.79254	0.00542173
R-HSA-5696398	Nucleotide Excision Repair	103	-1.86744	0.00149984	-1.95061	0.00156319
R-HSA-162594	Early Phase of HIV Life Cycle	13	-1.86323	0.00359598	-1.90834	0.00156319
R-HSA-3232142	SUMOylation of ubiquitinylation proteins	37	-1.85892	0.00539836	-1.98515	0.00156319
R-HSA-110320	Translesion Synthesis by POLH	18	-1.85078	0.00664204	-1.92829	0.0035327
R-HSA-4551638	SUMOylation of chromatin organization proteins	61	-1.84836	0.00519152	-2.00771	0.00156319
R-HSA-5578749	Transcriptional regulation by small RNAs	80	-1.84343	0.00240963	-1.72681	0.00738977
R-HSA-5685939	HDR through MMEJ (alt-NHEJ)	10	-1.8426	0.00849286	-1.77121	0.0128135
R-HSA-75035	Chk1/Chk2(Cds1) mediated inactivation of Cyclin B:Cdk1 complex	11	-1.83938	0.00772637	-1.88049	0.00156319
R-HSA-2465910	MASTL Facilitates Mitotic Progression	10	-1.83651	0.00849286	-1.82298	0.00455664
R-HSA-174414	Processive synthesis on the C-strand of the telomere	11	-1.8356	0.0085401	-1.80347	0.00898261
R-HSA-1168372	Downstream signaling events of B Cell Receptor (BCR)	77	-1.83012	0.00240963	-1.56804	0.0322299
R-HSA-8941858	Regulation of RUNX3 expression and activity	51	-1.81632	0.00797242	-1.62026	0.0317634
R-HSA-1852241	Organelle biogenesis and maintenance	283	-1.81463	0.00149984	-1.77008	0.00156319
R-HSA-2995383	Initiation of Nuclear Envelope Reformation	13	-1.81269	0.0130123	-1.74957	0.0227102
R-HSA-2995410	Nuclear Envelope Reassembly	13	-1.81269	0.0130123	-1.74957	0.0227102
R-HSA-68689	CDC6 association with the ORC:origin complex	11	-1.79764	0.0162499	-1.87848	0.00156319
R-HSA-389958	Cooperation of Prefoldin and TriC/CCT in actin and tubulin folding	29	-1.795	0.0132439	-1.85536	0.00438398
R-HSA-15869	Metabolism of nucleotides	96	-1.79172	0.00324097	-1.78549	0.00413658
R-HSA-6796648	TP53 Regulates Transcription of DNA Repair Genes	59	-1.79154	0.00707779	-1.6937	0.0116806
R-HSA-174437	Removal of the Flap Intermediate from the C-strand	10	-1.79101	0.0136213	-1.74312	0.0215979
R-HSA-389960	Formation of tubulin folding intermediates by CCT/TriC	23	-1.78281	0.0157825	-1.86144	0.00526668
R-HSA-6804114	TP53 Regulates Transcription of Genes Involved in G2 Cell Cycle Arrest	18	-1.77431	0.021204	-1.7461	0.0191186
R-HSA-5663205	Infectious disease	323	-1.77101	0.00149984	-1.87335	0.00156319
R-HSA-72187	mRNA 3'-end processing	54	-1.77013	0.0112182	-1.99994	0.00156319
R-HSA-113501	Inhibition of replication initiation of damaged DNA by RB1/E2F1	13	-1.76264	0.0276385	-1.83179	0.00257596
R-HSA-6791312	TP53 Regulates Transcription of Cell Cycle Genes	49	-1.76057	0.015124	-1.76436	0.00507011
R-HSA-211000	Gene Silencing by RNA	110	-1.75117	0.00405194	-1.67259	0.00941685
R-HSA-2468052	Establishment of Sister Chromatid Cohesion	11	-1.74975	0.0359055	-1.74538	0.0235675
R-HSA-389957	Prefoldin mediated transfer of substrate to CCT/TriC	26	-1.74701	0.0223928	-1.85007	0.00438398
R-HSA-2564830	Cytosolic iron-sulfur cluster assembly	13	-1.74132	0.0358626	-1.67585	0.0447736
R-HSA-110312	Translesion synthesis by REV1	15	-1.73223	0.0411581	-1.81054	0.00450612
R-HSA-5655862	Translesion synthesis by POLK	16	-1.72751	0.0397763	-1.83121	0.00538908
R-HSA-5656121	Translesion synthesis by POLI	16	-1.72216	0.0436202	-1.79624	0.008018
R-HSA-8953897	Cellular responses to external stimuli	445	-1.71512	0.00149984	-1.58284	0.00156319
R-HSA-3700989	Transcriptional Regulation by TP53	350	-1.69531	0.00149984	-1.63728	0.00156319
R-HSA-2262752	Cellular responses to stress	435	-1.66573	0.00149984	-1.53376	0.00156319
R-HSA-3214858	RMTs methylate histone arginines	53	-1.63084	0.0461436	-1.89598	0.00156319
R-HSA-195253	Degradation of beta-catenin by the destruction complex	77	-1.61873	0.0348774	-1.55577	0.0369158
R-HSA-3371453	Regulation of HSF1-mediated heat shock response	68	-1.61257	0.0395997	-1.92244	0.00156319
R-HSA-2559583	Cellular Senescence	164	-1.61028	0.0103101	-1.49933	0.0240609
R-HSA-5688426	Deubiquitination	246	-1.60508	0.00295662	-1.40066	0.0319706
R-HSA-391251	Protein folding	94	-1.57664	0.0382807	-1.51309	0.0473295

## Sheet: down in MA(d5)
ID	Pathway description	Set Size	NES (MA day 5)	p.adj (MA day 5)
R-HSA-72312	rRNA processing	155	-2.15838	0.00156319
R-HSA-8868773	rRNA processing in the nucleus and cytosol	145	-2.13356	0.00156319
R-HSA-6791226	Major pathway of rRNA processing in the nucleolus and cytosol	135	-2.08541	0.00156319
R-HSA-6782315	tRNA modification in the nucleus and cytosol	42	-1.93823	0.00156319
R-HSA-75067	Processing of Capped Intronless Pre-mRNA	27	-1.89132	0.00156319
R-HSA-3371556	Cellular response to heat stress	88	-1.83269	0.00415776
R-HSA-4419969	Depolymerisation of the Nuclear Lamina	15	-1.81854	0.00450612
R-HSA-1268020	Mitochondrial protein import	57	-1.79765	0.00337535
R-HSA-168255	Influenza Life Cycle	99	-1.79201	0.00326186
R-HSA-168273	Influenza Viral RNA Transcription and Replication	89	-1.77378	0.0073126
R-HSA-168254	Influenza Infection	109	-1.72677	0.00721797
R-HSA-6803529	FGFR2 alternative splicing	26	-1.69587	0.0313337
R-HSA-450604	KSRP (KHSRP) binds and destabilizes mRNA	17	-1.68717	0.0362358
R-HSA-73762	RNA Polymerase I Transcription Initiation	46	-1.68699	0.0174375
R-HSA-212165	Epigenetic regulation of gene expression	118	-1.68363	0.00790527
R-HSA-167242	Abortive elongation of HIV-1 transcript in the absence of Tat	23	-1.67347	0.0406137
R-HSA-77595	Processing of Intronless Pre-mRNAs	19	-1.66999	0.0425272
R-HSA-429914	Deadenylation-dependent mRNA decay	52	-1.64516	0.0254318
R-HSA-167172	Transcription of the HIV genome	68	-1.60412	0.0271702
R-HSA-9009391	Extra-nuclear estrogen signaling	73	-1.59446	0.0293418
R-HSA-390466	Chaperonin-mediated protein folding	88	-1.58148	0.0295294
R-HSA-674695	RNA Polymerase II Pre-transcription Events	79	-1.57265	0.0298054
R-HSA-72766	Translation	239	-1.56548	0.00815587
R-HSA-8939211	ESR-mediated signaling	194	-1.5226	0.0121356
