# Supplementary material for: Gene Expression Profiles Reveal Extracellular Matrix and Inflammatory Signaling in Radiation-Induced Premature Differentiation of Human Fibroblast in vitro
Source: Front Cell Dev Biol. 2021 Feb 18;9:539893. doi: 10.3389/fcell.2021.539893 (PMC7930333; doi:10.3389/fcell.2021.539893)
Supplement: Supplementary file 4 [file Table_4.xlsx]

## Sheet: Pathways GS3-5_up on day3
ID	Description	Set size	mean NES	NES GS3	p.adj GS3	NES GS4	p.adj GS4	NES GS5	p.adj GS5
R-HSA-1650814	Collagen biosynthesis and modifying enzymes	67	2.42922	2.50453	0.00159788	2.47443	0.00151519	2.30869	0.00125694
R-HSA-909733	Interferon alpha/beta signaling	62	2.42816	2.33912	0.00159788	2.55304	0.00151519	2.39233	0.00125694
R-HSA-1474244	Extracellular matrix organization	297	2.40161	2.46488	0.00159788	2.51779	0.00163475	2.22216	0.00125694
R-HSA-8948216	Collagen chain trimerization	44	2.39754	2.434	0.00159788	2.48723	0.00151519	2.27139	0.00125694
R-HSA-1474290	Collagen formation	90	2.30772	2.3891	0.00159788	2.39964	0.00151519	2.13443	0.00125694
R-HSA-3000178	ECM proteoglycans	75	2.27337	2.36707	0.00159788	2.44799	0.00151519	2.00504	0.00125694
R-HSA-1566948	Elastic fibre formation	44	2.27056	2.32914	0.00159788	2.27503	0.00151519	2.20752	0.00125694
R-HSA-2022090	Assembly of collagen fibrils and other multimeric structures	61	2.26647	2.3209	0.00159788	2.42222	0.00151519	2.05628	0.00125694
R-HSA-1442490	Collagen degradation	63	2.24488	2.27225	0.00159788	2.38772	0.00151519	2.07468	0.00125694
R-HSA-166658	Complement cascade	51	2.20127	2.23424	0.00159788	2.17914	0.00151519	2.19044	0.00125694
R-HSA-2129379	Molecules associated with elastic fibres	37	2.19163	2.27218	0.00159788	2.13236	0.00151519	2.17034	0.00125694
R-HSA-381426	Regulation of Insulin-like Growth Factor (IGF) transport and uptake by Insulin-like Growth Factor Binding Proteins (IGFBPs)	120	2.18613	2.27084	0.00159788	2.19538	0.00151519	2.09217	0.00125694
R-HSA-977606	Regulation of Complement cascade	40	2.16813	2.21109	0.00159788	2.12458	0.00151519	2.16873	0.00125694
R-HSA-8957275	Post-translational protein phosphorylation	104	2.15512	2.25269	0.00159788	2.11551	0.00151519	2.09715	0.00125694
R-HSA-1474228	Degradation of the extracellular matrix	137	2.14503	2.1955	0.00159788	2.27787	0.00151519	1.96171	0.00125694
R-HSA-186797	Signaling by PDGF	58	2.09448	2.24939	0.00159788	2.15898	0.00151519	1.87508	0.00125694
R-HSA-194068	Bile acid and bile salt metabolism	43	2.03989	1.96385	0.00490958	2.11494	0.00151519	2.04089	0.00125694
R-HSA-216083	Integrin cell surface interactions	84	2.03799	2.18359	0.00159788	2.12975	0.00151519	1.80064	0.00125694
R-HSA-211976	Endogenous sterols	27	2.03216	2.14438	0.00159788	1.91057	0.00151519	2.04154	0.00125694
R-HSA-2173782	Binding and Uptake of Ligands by Scavenger Receptors	39	2.02753	2.06099	0.00159788	2.15733	0.00151519	1.86427	0.0063176
R-HSA-192105	Synthesis of bile acids and bile salts	34	2.00859	1.96982	0.00382005	2.04173	0.00151519	2.01422	0.00125694
R-HSA-2243919	Crosslinking of collagen fibrils	18	1.99223	2.04726	0.00159788	2.10127	0.00151519	1.82817	0.00991739
R-HSA-3000171	Non-integrin membrane-ECM interactions	58	1.98676	2.06984	0.00159788	2.20272	0.00151519	1.68772	0.0115431
R-HSA-2022857	Keratan sulfate degradation	13	1.97818	1.97669	0.00267696	1.99056	0.00151519	1.96727	0.00125694
R-HSA-166663	Initial triggering of complement	20	1.96218	1.96723	0.00570671	2.04077	0.00151519	1.87854	0.0063176
R-HSA-3000480	Scavenging by Class A Receptors	19	1.93931	1.96592	0.00570671	2.01534	0.00151519	1.83667	0.00819567
R-HSA-3560782	Diseases associated with glycosaminoglycan metabolism	41	1.90851	1.88965	0.00673854	2.05053	0.00151519	1.78534	0.0115431
R-HSA-877300	Interferon gamma signaling	84	1.88468	1.72266	0.00490958	1.9131	0.00151519	2.01828	0.00125694
R-HSA-193368	Synthesis of bile acids and bile salts via 7alpha-hydroxycholesterol	24	1.88032	1.82102	0.0102034	1.77974	0.00931737	2.0402	0.00125694
R-HSA-9614085	FOXO-mediated transcription	64	1.87013	1.79399	0.006815	1.83641	0.00382403	1.97998	0.00125694
R-HSA-419037	NCAM1 interactions	42	1.85681	1.91956	0.00490958	1.9827	0.00151519	1.66817	0.0252377
R-HSA-211945	Phase I - Functionalization of compounds	101	1.83256	1.88857	0.00159788	1.65172	0.00390837	1.95739	0.00125694
R-HSA-5083635	Defective B3GALTL causes Peters-plus syndrome (PpS)	34	1.82404	1.96739	0.00382005	1.78354	0.00939767	1.72118	0.0180952
R-HSA-8957322	Metabolism of steroids	149	1.81593	1.87712	0.00159788	1.85194	0.00152459	1.71872	0.00125694
R-HSA-3781865	Diseases of glycosylation	137	1.81369	1.79413	0.00159788	1.8608	0.00151519	1.78614	0.00125694
R-HSA-8854691	Interleukin-20 family signaling	24	1.80438	1.88274	0.00758535	1.78191	0.00931737	1.74849	0.019494
R-HSA-5173214	O-glycosylation of TSR domain-containing proteins	35	1.80061	1.93745	0.00574282	1.74788	0.00939767	1.71651	0.0173487
R-HSA-5668914	Diseases of metabolism	96	1.79722	1.72664	0.00490958	1.86047	0.00151519	1.80456	0.00125694
R-HSA-193807	Synthesis of bile acids and bile salts via 27-hydroxycholesterol	15	1.7955	1.72305	0.0283061	1.73675	0.0227978	1.92671	0.00343018
R-HSA-5663084	Diseases of carbohydrate metabolism	32	1.79435	1.80647	0.0155798	1.88265	0.00260987	1.69393	0.0268287
R-HSA-2206281	Mucopolysaccharidoses	11	1.79097	1.73573	0.0173455	1.85822	0.0034914	1.77896	0.00819567
R-HSA-211897	Cytochrome P450 - arranged by substrate type	62	1.78727	1.82876	0.00490958	1.64338	0.0186292	1.88966	0.00125694
R-HSA-6803211	TP53 Regulates Transcription of Death Receptors and Ligands	12	1.77323	1.6786	0.0453304	1.94399	0.00151519	1.69711	0.029658
R-HSA-166786	Creation of C4 and C2 activators	14	1.7671	1.79489	0.0138056	1.76684	0.0190202	1.73959	0.0268176
R-HSA-211859	Biological oxidations	185	1.73847	1.84287	0.00159788	1.6444	0.002914	1.72813	0.00125694
R-HSA-1793185	Chondroitin sulfate/dermatan sulfate metabolism	50	1.7293	1.66114	0.0261695	1.91295	0.0026506	1.6138	0.0333147
R-HSA-375165	NCAM signaling for neurite out-growth	63	1.72191	1.81627	0.00490958	1.7248	0.00798957	1.62467	0.0209162
R-HSA-5628897	TP53 Regulates Metabolic Genes	80	1.70447	1.57967	0.0295146	1.77494	0.00151519	1.7588	0.00235975
R-HSA-199992	trans-Golgi Network Vesicle Budding	70	1.69799	1.64287	0.019309	1.68129	0.00890432	1.7698	0.00441117
R-HSA-3906995	Diseases associated with O-glycosylation of proteins	64	1.6906	1.75051	0.00773107	1.55875	0.037753	1.76256	0.00441117
R-HSA-9033241	Peroxisomal protein import	59	1.68827	1.60928	0.0306904	1.70634	0.0105248	1.74917	0.00441117
R-HSA-2022377	Metabolism of Angiotensinogen to Angiotensins	17	1.68275	1.67313	0.0495495	1.68339	0.042537	1.69174	0.0386216
R-HSA-114608	Platelet degranulation	123	1.67851	1.68526	0.00276478	1.70911	0.00151519	1.64115	0.00237677
R-HSA-6811440	Retrograde transport at the Trans-Golgi-Network	47	1.67744	1.57972	0.045829	1.69594	0.0189847	1.75667	0.0108429
R-HSA-6811438	Intra-Golgi traffic	42	1.6549	1.61402	0.041687	1.69591	0.0166915	1.65478	0.029658
R-HSA-76005	Response to elevated platelet cytosolic Ca2+	128	1.65161	1.65228	0.00395268	1.69001	0.00151519	1.61254	0.00237223
R-HSA-917937	Iron uptake and transport	56	1.65001	1.55154	0.0491899	1.6276	0.0246484	1.77091	0.00441117
R-HSA-6798695	Neutrophil degranulation	455	1.64428	1.56445	0.00159788	1.66569	0.00172067	1.70271	0.00125694
R-HSA-5173105	O-linked glycosylation	105	1.58881	1.61823	0.00773107	1.5428	0.0208435	1.60541	0.00819567

## Sheet: Pathways GS3-5_down on day 3
ID	Description	Set size	mean NES	NES GS3	p.adj GS3	NES GS4	p.adj GS4	NES GS5	p.adj GS5
R-HSA-69278	Cell Cycle, Mitotic	492	-3.02226	-3.01785	0.00159788	-3.03021	0.00151519	-3.01872	0.00125694
R-HSA-68877	Mitotic Prometaphase	192	-3.0194	-3.01685	0.00159788	-3.05105	0.00151519	-2.9903	0.00125694
R-HSA-2500257	Resolution of Sister Chromatid Cohesion	119	-2.92732	-2.91043	0.00159788	-2.92692	0.00151519	-2.94461	0.00125694
R-HSA-141424	Amplification of signal from the kinetochores	92	-2.87784	-2.85864	0.00159788	-2.87461	0.00151519	-2.90026	0.00125694
R-HSA-141444	Amplification of signal from unattached kinetochores via a MAD2 inhibitory signal	92	-2.87784	-2.85864	0.00159788	-2.87461	0.00151519	-2.90026	0.00125694
R-HSA-68886	M Phase	354	-2.86452	-2.86872	0.00159788	-2.87334	0.00151519	-2.8515	0.00125694
R-HSA-69620	Cell Cycle Checkpoints	268	-2.8627	-2.85285	0.00159788	-2.87355	0.00151519	-2.86171	0.00125694
R-HSA-69618	Mitotic Spindle Checkpoint	106	-2.84668	-2.82189	0.00159788	-2.84671	0.00151519	-2.87144	0.00125694
R-HSA-2555396	Mitotic Metaphase and Anaphase	188	-2.8396	-2.84744	0.00159788	-2.84947	0.00151519	-2.82189	0.00125694
R-HSA-68882	Mitotic Anaphase	187	-2.83154	-2.83981	0.00159788	-2.8409	0.00151519	-2.81392	0.00125694
R-HSA-2467813	Separation of Sister Chromatids	176	-2.81552	-2.82716	0.00159788	-2.82043	0.00151519	-2.79895	0.00125694
R-HSA-69306	DNA Replication	120	-2.67975	-2.70439	0.00159788	-2.66183	0.00151519	-2.67304	0.00125694
R-HSA-69239	Synthesis of DNA	112	-2.62531	-2.65786	0.00159788	-2.61557	0.00151519	-2.6025	0.00125694
R-HSA-69206	G1/S Transition	124	-2.61824	-2.63155	0.00159788	-2.62417	0.00151519	-2.59899	0.00125694
R-HSA-69242	S Phase	153	-2.60817	-2.6185	0.00159788	-2.60743	0.00151519	-2.59858	0.00125694
R-HSA-453279	Mitotic G1-G1/S phases	142	-2.60682	-2.61937	0.00159788	-2.60123	0.00151519	-2.59985	0.00125694
R-HSA-73886	Chromosome Maintenance	90	-2.58729	-2.57411	0.00159788	-2.58289	0.00151519	-2.60488	0.00125694
R-HSA-72203	Processing of Capped Intron-Containing Pre-mRNA	230	-2.56894	-2.57091	0.00159788	-2.53733	0.00151519	-2.5986	0.00125694
R-HSA-176187	Activation of ATR in response to replication stress	36	-2.56388	-2.55001	0.00159788	-2.54134	0.00151519	-2.60028	0.00125694
R-HSA-5620912	Anchoring of the basal body to the plasma membrane	96	-2.56	-2.56079	0.00159788	-2.40297	0.00151519	-2.58579	0.00125694
R-HSA-5685942	HDR through Homologous Recombination (HRR)	62	-2.56	-2.56079	0.00159788	-2.53343	0.00151519	-2.58579	0.00125694
R-HSA-68962	Activation of the pre-replicative complex	33	-2.54167	-2.52064	0.00159788	-2.52623	0.00151519	-2.57813	0.00125694
R-HSA-453274	Mitotic G2-G2/M phases	187	-2.53222	-2.58231	0.00159788	-2.55914	0.00151519	-2.4552	0.00125694
R-HSA-8854518	AURKA Activation by TPX2	72	-2.52893	-2.52292	0.00159788	-2.57741	0.00151519	-2.48647	0.00125694
R-HSA-69275	G2/M Transition	185	-2.52533	-2.58103	0.00159788	-2.55147	0.00151519	-2.4435	0.00125694
R-HSA-69002	DNA Replication Pre-Initiation	80	-2.52117	-2.55266	0.00159788	-2.50041	0.00151519	-2.51043	0.00125694
R-HSA-69481	G2/M Checkpoints	149	-2.5002	-2.51111	0.00159788	-2.5038	0.00151519	-2.48568	0.00125694
R-HSA-69190	DNA strand elongation	32	-2.49485	-2.47622	0.00159788	-2.4728	0.00151519	-2.53554	0.00125694
R-HSA-380320	Recruitment of NuMA to mitotic centrosomes	90	-2.49163	-2.53049	0.00159788	-2.52971	0.00151519	-2.41468	0.00125694
R-HSA-380270	Recruitment of mitotic centrosome proteins and complexes	79	-2.48602	-2.50477	0.00159788	-2.54171	0.00151519	-2.41159	0.00125694
R-HSA-380287	Centrosome maturation	79	-2.48602	-2.50477	0.00159788	-2.54171	0.00151519	-2.41159	0.00125694
R-HSA-5693579	Homologous DNA Pairing and Strand Exchange	41	-2.46573	-2.47619	0.00159788	-2.44614	0.00151519	-2.47486	0.00125694
R-HSA-380259	Loss of Nlp from mitotic centrosomes	69	-2.46507	-2.45993	0.00159788	-2.52591	0.00151519	-2.40936	0.00125694
R-HSA-380284	Loss of proteins required for interphase microtubule organization from the centrosome	69	-2.46507	-2.45993	0.00159788	-2.52591	0.00151519	-2.40936	0.00125694
R-HSA-72306	tRNA processing	104	-2.46058	-2.43151	0.00159788	-2.467	0.00151519	-2.48324	0.00125694
R-HSA-2565942	Regulation of PLK1 Activity at G2/M Transition	86	-2.46024	-2.45532	0.00159788	-2.53882	0.00151519	-2.38658	0.00125694
R-HSA-5693538	Homology Directed Repair	122	-2.44899	-2.47829	0.00159788	-2.39997	0.00151519	-2.46871	0.00125694
R-HSA-72202	Transport of Mature Transcript to Cytoplasm	77	-2.43885	-2.4088	0.00159788	-2.47032	0.00151519	-2.43743	0.00125694
R-HSA-5610780	Degradation of GLI1 by the proteasome	55	-2.43817	-2.79552	0.00151519	-1.6026	0.0325986	-1.70757	0.0208714
R-HSA-72163	mRNA Splicing - Major Pathway	174	-2.43082	-2.42911	0.00159788	-2.39336	0.00151519	-2.46999	0.00125694
R-HSA-195258	RHO GTPase Effectors	288	-2.42844	-2.4088	0.00159788	-2.4407	0.00151519	-2.43582	0.00125694
R-HSA-5693616	Presynaptic phase of homologous DNA pairing and strand exchange	38	-2.42488	-2.4415	0.00159788	-2.39668	0.00151519	-2.43646	0.00125694
R-HSA-5693532	DNA Double-Strand Break Repair	148	-2.42455	-2.41841	0.00159788	-2.41173	0.00151519	-2.44351	0.00125694
R-HSA-159236	Transport of Mature mRNA derived from an Intron-Containing Transcript	68	-2.4163	-2.38316	0.00159788	-2.4564	0.00151519	-2.40934	0.00125694
R-HSA-72172	mRNA Splicing	182	-2.4143	-2.40308	0.00159788	-2.37119	0.00151519	-2.46864	0.00125694
R-HSA-5617833	Cilium Assembly	193	-2.40299	-2.3942	0.00159788	-1.96599	0.00151519	-2.4157	0.00125694
R-HSA-5685938	HDR through Single Strand Annealing (SSA)	36	-2.40299	-2.3942	0.00159788	-2.39908	0.00151519	-2.4157	0.00125694
R-HSA-5656169	Termination of translesion DNA synthesis	31	-2.39018	-2.29227	0.00125694	-1.84387	0.00506934	-2.39997	0.00151519
R-HSA-5676590	NIK-->noncanonical NF-kB signaling	54	-2.38553	-2.44614	0.00151519	-1.66609	0.0159526	-2.23559	0.00159788
R-HSA-73894	DNA Repair	299	-2.3844	-2.39388	0.00159788	-2.41814	0.00151519	-2.34119	0.00125694
R-HSA-5693567	HDR through Homologous Recombination (HRR) or Single Strand Annealing (SSA)	116	-2.38198	-2.41989	0.00159788	-2.33269	0.00151519	-2.39334	0.00125694
R-HSA-191859	snRNP Assembly	49	-2.3745	-2.35411	0.00159788	-2.38521	0.00151519	-2.38418	0.00125694
R-HSA-194441	Metabolism of non-coding RNA	49	-2.3745	-2.35411	0.00159788	-2.38521	0.00151519	-2.38418	0.00125694
R-HSA-180786	Extension of Telomeres	30	-2.36582	-2.35869	0.00159788	-2.36152	0.00151519	-2.37724	0.00125694
R-HSA-983189	Kinesins	54	-2.34843	-2.39304	0.00159788	-2.27311	0.00151519	-2.37915	0.00125694
R-HSA-5389840	Mitochondrial translation elongation	86	-2.33915	-2.39985	0.00159788	-2.25387	0.00151519	-2.36374	0.00125694
R-HSA-159230	Transport of the SLBP Dependant Mature mRNA	34	-2.33679	-2.3201	0.00159788	-2.35482	0.00151519	-2.33546	0.00125694
R-HSA-5368287	Mitochondrial translation	92	-2.33658	-2.39147	0.00159788	-2.26183	0.00151519	-2.35644	0.00125694
R-HSA-5368286	Mitochondrial translation initiation	86	-2.33523	-2.40096	0.00159788	-2.26187	0.00151519	-2.34285	0.00125694
R-HSA-177243	Interactions of Rev with host cellular proteins	35	-2.33276	-2.33549	0.00159788	-2.32809	0.00151519	-2.3347	0.00125694
R-HSA-159234	Transport of Mature mRNAs Derived from Intronless Transcripts	41	-2.33056	-2.30347	0.00159788	-2.33152	0.00151519	-2.35669	0.00125694
R-HSA-5419276	Mitochondrial translation termination	86	-2.33039	-2.40512	0.00159788	-2.24653	0.00151519	-2.33952	0.00125694
R-HSA-69205	G1/S-Specific Transcription	26	-2.32909	-2.30123	0.00159788	-2.35432	0.00151519	-2.33172	0.00125694
R-HSA-165054	Rev-mediated nuclear export of HIV RNA	33	-2.32836	-2.32902	0.00159788	-2.32657	0.00151519	-2.32949	0.00125694
R-HSA-6790901	rRNA modification in the nucleus and cytosol	55	-2.32446	-2.24062	0.00159788	-2.26344	0.00151519	-2.46934	0.00125694
R-HSA-69052	Switching of origins to a post-replicative state	83	-2.32269	-2.37395	0.00159788	-2.28282	0.00151519	-2.3113	0.00125694
R-HSA-5663205	Infectious disease	323	-2.32181	-2.21285	0.00125694	-1.87296	0.00151519	-2.33269	0.00151519
R-HSA-159227	Transport of the SLBP independent Mature mRNA	33	-2.31517	-2.29997	0.00159788	-2.32993	0.00151519	-2.31561	0.00125694
R-HSA-6784531	tRNA processing in the nucleus	55	-2.31441	-2.25516	0.00159788	-2.32533	0.00151519	-2.36275	0.00125694
R-HSA-72312	rRNA processing	155	-2.31166	-2.20722	0.00159788	-2.24602	0.00151519	-2.48174	0.00125694
R-HSA-174143	APC/C-mediated degradation of cell cycle proteins	79	-2.31117	-2.34306	0.00159788	-2.30582	0.00151519	-2.28462	0.00125694
R-HSA-453276	Regulation of mitotic cell cycle	79	-2.31117	-2.34306	0.00159788	-2.30582	0.00151519	-2.28462	0.00125694
R-HSA-68949	Orc1 removal from chromatin	66	-2.30943	-2.36392	0.00159788	-2.26576	0.00151519	-2.29862	0.00125694
R-HSA-159231	Transport of Mature mRNA Derived from an Intronless Transcript	40	-2.3066	-2.28062	0.00159788	-2.30351	0.00151519	-2.33568	0.00125694
R-HSA-176033	Interactions of Vpr with host cellular proteins	35	-2.30073	-2.32285	0.00159788	-2.28228	0.00151519	-2.29707	0.00125694
R-HSA-5658442	Regulation of RAS by GAPs	62	-2.30072	-2.46871	0.00125694	-1.65752	0.0179198	-2.19313	0.00151519
R-HSA-6783310	Fanconi Anemia Pathway	34	-2.3004	-2.29431	0.00159788	-2.34802	0.00151519	-2.25886	0.00125694
R-HSA-5663220	RHO GTPases Activate Formins	131	-2.29343	-2.39334	0.00125694	-2.79552	0.00151519	-2.23826	0.00151519
R-HSA-68867	Assembly of the pre-replicative complex	63	-2.29071	-2.31454	0.00159788	-2.2472	0.00151519	-2.31039	0.00125694
R-HSA-2980766	Nuclear Envelope Breakdown	51	-2.28627	-2.23898	0.00159788	-2.32694	0.00151519	-2.29287	0.00125694
R-HSA-1538133	G0 and Early G1	27	-2.2858	-2.24636	0.00159788	-2.30065	0.00151519	-2.31038	0.00125694
R-HSA-606279	Deposition of new CENPA-containing nucleosomes at the centromere	54	-2.28071	-2.26628	0.00159788	-2.29912	0.00151519	-2.27672	0.00125694
R-HSA-774815	Nucleosome assembly	54	-2.28071	-2.26628	0.00159788	-2.29912	0.00151519	-2.27672	0.00125694
R-HSA-180910	Vpr-mediated nuclear import of PICs	32	-2.27548	-2.29377	0.00159788	-2.26464	0.00151519	-2.26802	0.00125694
R-HSA-180746	Nuclear import of Rev protein	32	-2.27437	-2.27292	0.00159788	-2.27985	0.00151519	-2.27036	0.00125694
R-HSA-8868773	rRNA processing in the nucleus and cytosol	145	-2.26823	-2.15416	0.00159788	-2.2138	0.00151519	-2.43673	0.00125694
R-HSA-174417	Telomere C-strand (Lagging Strand) Synthesis	24	-2.26784	-2.24615	0.00159788	-2.27103	0.00151519	-2.28634	0.00125694
R-HSA-168333	NEP/NS2 Interacts with the Cellular Export Machinery	30	-2.26369	-2.26305	0.00159788	-2.26878	0.00151519	-2.25922	0.00125694
R-HSA-5693537	Resolution of D-Loop Structures	31	-2.25966	-2.24681	0.00159788	-2.2399	0.00151519	-2.29227	0.00125694
R-HSA-5693568	Resolution of D-loop Structures through Holliday Junction Intermediates	30	-2.25939	-2.24869	0.00159788	-2.23826	0.00151519	-2.29123	0.00125694
R-HSA-3108214	SUMOylation of DNA damage response and repair proteins	72	-2.25715	-2.22391	0.00159788	-2.2688	0.00151519	-2.27874	0.00125694
R-HSA-194315	Signaling by Rho GTPases	411	-2.2526	-2.21249	0.00159788	-2.31139	0.00151519	-2.23391	0.00125694
R-HSA-6804756	Regulation of TP53 Activity through Phosphorylation	89	-2.24771	-2.21764	0.00159788	-2.23208	0.00151519	-2.29342	0.00125694
R-HSA-73933	Resolution of Abasic Sites (AP sites)	38	-2.24247	-2.25442	0.00159788	-2.23647	0.00151519	-2.23653	0.00125694
R-HSA-5651801	PCNA-Dependent Long Patch Base Excision Repair	21	-2.19649	-2.15766	0.00267696	-1.66128	0.0490295	-2.19363	0.00125694
R-HSA-168325	Viral Messenger RNA Synthesis	42	-2.22869	-2.2402	0.00159788	-2.22337	0.00151519	-2.22251	0.00125694
R-HSA-170822	Regulation of Glucokinase by Glucokinase Regulatory Protein	30	-2.22782	-2.23371	0.00159788	-2.22817	0.00151519	-2.22159	0.00125694
R-HSA-110314	Recognition of DNA damage by PCNA-containing replication complex	29	-2.22755	-2.17494	0.00159788	-2.24548	0.00151519	-2.26223	0.00125694
R-HSA-110373	Resolution of AP sites via the multiple-nucleotide patch replacement pathway	26	-2.21726	-2.20687	0.00159788	-2.21635	0.00151519	-2.22855	0.00125694
R-HSA-4570464	SUMOylation of RNA binding proteins	43	-2.21619	-2.18389	0.00159788	-2.21649	0.00151519	-2.24819	0.00125694
R-HSA-6791226	Major pathway of rRNA processing in the nucleolus and cytosol	135	-2.21609	-2.06806	0.00159788	-2.17246	0.00151519	-2.40775	0.00125694
R-HSA-5693554	Resolution of D-loop Structures through Synthesis-Dependent Strand Annealing (SDSA)	26	-2.21543	-2.24031	0.00159788	-2.19313	0.00151519	-2.21285	0.00125694
R-HSA-5693607	Processing of DNA double-strand break ends	85	-2.21433	-2.23559	0.00159788	-2.18083	0.00151519	-2.22657	0.00125694
R-HSA-162587	HIV Life Cycle	142	-2.21052	-2.18253	0.00159788	-2.21952	0.00151519	-2.22952	0.00125694
R-HSA-4085377	SUMOylation of SUMOylation proteins	33	-2.20972	-2.21124	0.00159788	-2.23508	0.00151519	-2.18283	0.00125694
R-HSA-168271	Transport of Ribonucleoproteins into the Host Nucleus	30	-2.20514	-2.2082	0.00159788	-2.22814	0.00151519	-2.1791	0.00125694
R-HSA-168274	Export of Viral Ribonucleoproteins from Nucleus	32	-2.20478	-2.205	0.00159788	-2.22887	0.00151519	-2.18047	0.00125694
R-HSA-3301854	Nuclear Pore Complex (NPC) Disassembly	34	-2.19649	-2.15766	0.00267696	-2.23819	0.00151519	-2.19363	0.00125694
R-HSA-176814	Activation of APC/C and APC/C:Cdc20 mediated degradation of mitotic proteins	69	-2.18714	-2.20924	0.00159788	-2.15898	0.00151519	-2.19321	0.00125694
R-HSA-69273	Cyclin A/B1/B2 associated events during G2/M transition	25	-2.18472	-2.19507	0.00159788	-2.2395	0.00151519	-2.11959	0.00125694
R-HSA-162909	Host Interactions of HIV factors	123	-2.18386	-2.20933	0.00159788	-2.13532	0.00151519	-2.20691	0.00125694
R-HSA-113510	E2F mediated regulation of DNA replication	22	-2.18049	-2.17003	0.00159788	-2.2388	0.00151519	-2.13264	0.00125694
R-HSA-176408	Regulation of APC/C activators between G1/S and early anaphase	73	-2.1799	-2.2078	0.00159788	-2.16703	0.00151519	-2.16486	0.00125694
R-HSA-176974	Unwinding of DNA	12	-2.17852	-2.18264	0.00159788	-2.17233	0.00151519	-2.18059	0.00125694
R-HSA-68875	Mitotic Prophase	116	-2.17096	-2.13137	0.00159788	-2.18232	0.00151519	-2.19919	0.00125694
R-HSA-5696397	Gap-filling DNA repair synthesis and ligation in GG-NER	24	-2.1703	-2.18853	0.00159788	-2.14265	0.00151519	-2.17971	0.00125694
R-HSA-69473	G2/M DNA damage checkpoint	81	-2.16772	-2.1394	0.00159788	-2.17553	0.00151519	-2.18822	0.00125694
R-HSA-2990846	SUMOylation	176	-2.15691	-2.05457	0.00159788	-2.27274	0.00151519	-2.14343	0.00125694
R-HSA-69186	Lagging Strand Synthesis	20	-2.1545	-2.13531	0.00159788	-2.16955	0.00151519	-2.15864	0.00125694
R-HSA-157579	Telomere Maintenance	64	-2.1537	-2.16868	0.00159788	-2.10826	0.00151519	-2.18417	0.00125694
R-HSA-176409	APC/C:Cdc20 mediated degradation of mitotic proteins	68	-2.15229	-2.17809	0.00159788	-2.1219	0.00151519	-2.1569	0.00125694
R-HSA-3108232	SUMO E3 ligases SUMOylate target proteins	170	-2.13339	-2.03368	0.00159788	-2.25203	0.00151519	-2.11445	0.00125694
R-HSA-162906	HIV Infection	219	-2.12316	-2.09787	0.00159788	-2.10829	0.00151519	-2.1633	0.00125694
R-HSA-8953750	Transcriptional Regulation by E2F6	30	-2.10163	-1.99471	0.00267696	-2.2178	0.00151519	-2.09239	0.00125694
R-HSA-68827	CDT1 association with the CDC6:ORC:origin complex	54	-2.0966	-2.13396	0.00159788	-2.0388	0.00151519	-2.11705	0.00125694
R-HSA-6782210	Gap-filling DNA repair synthesis and ligation in TC-NER	60	-2.09611	-2.09748	0.00159788	-2.10384	0.00151519	-2.08701	0.00125694
R-HSA-2514853	Condensation of Prometaphase Chromosomes	11	-2.09486	-2.10404	0.00159788	-2.11771	0.00151519	-2.06282	0.00125694
R-HSA-4551638	SUMOylation of chromatin organization proteins	61	-2.09412	-2.02817	0.00267696	-2.1141	0.00151519	-2.1401	0.00125694
R-HSA-162599	Late Phase of HIV Life Cycle	130	-2.09176	-2.04222	0.00159788	-2.12387	0.00151519	-2.10918	0.00125694
R-HSA-156711	Polo-like kinase mediated events	16	-2.08136	-2.04536	0.00267696	-2.13899	0.00151519	-2.05973	0.00125694
R-HSA-983231	Factors involved in megakaryocyte development and platelet production	148	-2.07794	-2.06365	0.00159788	-2.11318	0.00151519	-2.05699	0.00125694
R-HSA-179419	APC:Cdc20 mediated degradation of cell cycle proteins prior to satisfation of the cell cycle checkpoint	66	-2.07697	-2.09448	0.00159788	-2.04816	0.00151519	-2.08828	0.00125694
R-HSA-168253	Host Interactions with Influenza Factors	40	-2.05882	-2.10662	0.00267696	-2.01988	0.00151519	-2.04995	0.00125694
R-HSA-1362277	Transcription of E2F targets under negative control by DREAM complex	19	-2.05582	-2.01234	0.00267696	-2.0717	0.00151519	-2.08342	0.00125694
R-HSA-73856	RNA Polymerase II Transcription Termination	62	-2.05524	-2.02439	0.00267696	-2.07094	0.00151519	-2.0704	0.00125694
R-HSA-3232142	SUMOylation of ubiquitinylation proteins	37	-2.04123	-2.02182	0.00267696	-2.09212	0.00151519	-2.00975	0.00125694
R-HSA-5696400	Dual Incision in GG-NER	38	-2.0396	-2.01379	0.00267696	-2.10786	0.00151519	-1.99714	0.00125694
R-HSA-168276	NS1 Mediated Effects on Host Pathways	38	-2.03938	-2.08486	0.00267696	-1.99761	0.00151519	-2.03566	0.00125694
R-HSA-6781827	Transcription-Coupled Nucleotide Excision Repair (TC-NER)	73	-2.02828	-2.04377	0.00159788	-2.04627	0.00151519	-1.99479	0.00125694
R-HSA-70171	Glycolysis	68	-2.02448	-2.07667	0.00159788	-2.01533	0.00151519	-1.98142	0.00125694
R-HSA-6782315	tRNA modification in the nucleus and cytosol	42	-2.02196	-1.99561	0.00267696	-1.95869	0.00151519	-2.11158	0.00125694
R-HSA-73884	Base Excision Repair	73	-2.0207	-2.05776	0.00159788	-1.9635	0.00151519	-2.04083	0.00125694
R-HSA-174178	APC/C:Cdh1 mediated degradation of Cdc20 and other APC/C:Cdh1 targeted proteins in late mitosis/early G1	65	-2.02033	-2.04584	0.00159788	-1.99079	0.00151519	-2.02436	0.00125694
R-HSA-6782135	Dual incision in TC-NER	60	-2.01889	-2.04345	0.00159788	-2.03762	0.00151519	-1.97562	0.00125694
R-HSA-174184	Cdc20:Phospho-APC/C mediated degradation of Cyclin A	65	-2.01889	-2.03385	0.00159788	-1.99223	0.00151519	-2.03058	0.00125694
R-HSA-5696399	Global Genome Nucleotide Excision Repair (GG-NER)	79	-2.01752	-2.02079	0.00159788	-2.05748	0.00151519	-1.97429	0.00125694
R-HSA-6811434	COPI-dependent Golgi-to-ER retrograde traffic	92	-2.01224	-1.97361	0.00159788	-1.9996	0.00151519	-2.06352	0.00125694
R-HSA-8852276	The role of GTSE1 in G2/M progression after G2 checkpoint	69	-2.00901	-2.07709	0.00159788	-1.94131	0.00151519	-2.00862	0.00125694
R-HSA-5696398	Nucleotide Excision Repair	103	-2.00039	-2.01134	0.00159788	-2.01517	0.00151519	-1.97466	0.00125694
R-HSA-110320	Translesion Synthesis by POLH	18	-1.99705	-2.03144	0.00267696	-1.96956	0.00151519	-1.99016	0.00125694
R-HSA-1362300	Transcription of E2F targets under negative control by p107 (RBL1) and p130 (RBL2) in complex with HDAC1	16	-1.99523	-1.98332	0.00267696	-2.03618	0.00151519	-1.9662	0.00125694
R-HSA-72165	mRNA Splicing - Minor Pathway	50	-1.98975	-2.00919	0.00267696	-1.91133	0.00232006	-2.04874	0.00125694
R-HSA-69183	Processive synthesis on the lagging strand	15	-1.98454	-1.94937	0.00267696	-2.02671	0.00151519	-1.97754	0.00125694
R-HSA-1500620	Meiosis	92	-1.96908	-1.95325	0.00159788	-1.95305	0.00151519	-2.00092	0.00125694
R-HSA-69017	CDK-mediated phosphorylation and removal of Cdc6	65	-1.96462	-1.99093	0.00267696	-1.91833	0.00151519	-1.98459	0.00125694
R-HSA-450531	Regulation of mRNA stability by proteins that bind AU-rich elements	80	-1.96306	-2.01345	0.00159788	-1.85618	0.00226488	-2.01957	0.00125694
R-HSA-70326	Glucose metabolism	88	-1.9485	-1.97221	0.00159788	-1.92678	0.00151519	-1.9465	0.00125694
R-HSA-174411	Polymerase switching on the C-strand of the telomere	14	-1.94548	-1.95425	0.00267696	-1.94285	0.00151519	-1.93934	0.00125694
R-HSA-69091	Polymerase switching	14	-1.94548	-1.95425	0.00267696	-1.94285	0.00151519	-1.93934	0.00125694
R-HSA-69109	Leading Strand Synthesis	14	-1.94548	-1.95425	0.00267696	-1.94285	0.00151519	-1.93934	0.00125694
R-HSA-69166	Removal of the Flap Intermediate	14	-1.94401	-1.91088	0.00382005	-1.98885	0.00151519	-1.9323	0.00125694
R-HSA-912446	Meiotic recombination	60	-1.9342	-1.97953	0.00267696	-1.87775	0.00151519	-1.94534	0.00125694
R-HSA-3371453	Regulation of HSF1-mediated heat shock response	68	-1.92592	-1.88656	0.00483038	-1.97469	0.00151519	-1.9165	0.00125694
R-HSA-72187	mRNA 3'-end processing	54	-1.92561	-1.87088	0.00382005	-1.93709	0.00151519	-1.96886	0.00125694
R-HSA-69656	Cyclin A:Cdk2-associated events at S phase entry	80	-1.92415	-1.91184	0.00159788	-1.97507	0.00151519	-1.88554	0.00125694
R-HSA-389958	Cooperation of Prefoldin and TriC/CCT in actin and tubulin folding	29	-1.92246	-1.885	0.00570671	-1.85993	0.00508148	-2.02244	0.00125694
R-HSA-5358508	Mismatch Repair	14	-1.91994	-1.89694	0.00382005	-1.8984	0.00239376	-1.9645	0.00125694
R-HSA-5358565	Mismatch repair (MMR) directed by MSH2:MSH6 (MutSalpha)	13	-1.91535	-1.89375	0.00382005	-1.89623	0.00151519	-1.95608	0.00125694
R-HSA-389957	Prefoldin mediated transfer of substrate to CCT/TriC	26	-1.91115	-1.85176	0.00666693	-1.87064	0.00336982	-2.01105	0.00125694
R-HSA-69202	Cyclin E associated events during G1/S transition	78	-1.9107	-1.88495	0.00159788	-1.948	0.00151519	-1.89916	0.00125694
R-HSA-211000	Gene Silencing by RNA	110	-1.90953	-1.93091	0.00159788	-1.86178	0.00151519	-1.9359	0.00125694
R-HSA-1474165	Reproduction	113	-1.90866	-1.89642	0.00159788	-1.90505	0.00151519	-1.9245	0.00125694
R-HSA-179409	APC-Cdc20 mediated degradation of Nek2A	22	-1.90713	-1.86875	0.00490958	-1.91842	0.00337508	-1.93423	0.00343018
R-HSA-73893	DNA Damage Bypass	47	-1.90491	-1.93498	0.00267696	-1.89881	0.00232006	-1.88095	0.00235975
R-HSA-3214858	RMTs methylate histone arginines	53	-1.895	-1.75621	0.0100795	-1.94989	0.00151519	-1.9789	0.00125694
R-HSA-168273	Influenza Viral RNA Transcription and Replication	89	-1.88516	-1.81015	0.00159788	-1.91836	0.00151519	-1.92696	0.00125694
R-HSA-5578749	Transcriptional regulation by small RNAs	80	-1.88469	-1.95081	0.00159788	-1.8402	0.00226488	-1.86307	0.00125694
R-HSA-389960	Formation of tubulin folding intermediates by CCT/TriC	23	-1.88332	-1.89761	0.00490383	-1.82782	0.00872727	-1.92452	0.00343018
R-HSA-162594	Early Phase of HIV Life Cycle	13	-1.88252	-1.95041	0.00382005	-1.75009	0.0180504	-1.94707	0.00125694
R-HSA-6791312	TP53 Regulates Transcription of Cell Cycle Genes	49	-1.88217	-1.90026	0.00267696	-1.90964	0.00232006	-1.83662	0.00538565
R-HSA-113501	Inhibition of replication initiation of damaged DNA by RB1/E2F1	13	-1.87703	-1.88539	0.00570671	-1.94148	0.00151519	-1.80421	0.0063176
R-HSA-68689	CDC6 association with the ORC:origin complex	11	-1.87547	-1.86561	0.00485908	-1.87307	0.00345307	-1.88772	0.00441117
R-HSA-5358606	Mismatch repair (MMR) directed by MSH2:MSH3 (MutSbeta)	13	-1.87489	-1.8487	0.00666693	-1.85508	0.00609731	-1.92088	0.00125694
R-HSA-75035	Chk1/Chk2(Cds1) mediated inactivation of Cyclin B:Cdk1 complex	11	-1.87276	-1.82139	0.00755417	-1.9686	0.00151519	-1.82831	0.0063176
R-HSA-174113	SCF-beta-TrCP mediated degradation of Emi1	50	-1.86464	-1.89573	0.00267696	-1.827	0.00330609	-1.87117	0.00235975
R-HSA-1268020	Mitochondrial protein import	57	-1.86114	-1.90328	0.00382005	-1.72866	0.00844344	-1.95148	0.00125694
R-HSA-5619107	Defective TPR may confer susceptibility towards thyroid papillary carcinoma (TPC)	30	-1.85689	-1.83346	0.00661639	-2.22817	0.00151519	-1.89191	0.00235975
R-HSA-5685939	HDR through MMEJ (alt-NHEJ)	10	-1.85689	-1.83346	0.00661639	-1.84528	0.00526905	-1.89191	0.00235975
R-HSA-168255	Influenza Life Cycle	99	-1.84619	-1.78457	0.00159788	-1.88604	0.00151519	-1.86795	0.00125694
R-HSA-174414	Processive synthesis on the C-strand of the telomere	11	-1.84331	-1.80701	0.00831308	-1.85795	0.00440232	-1.86498	0.00441117
R-HSA-8856688	Golgi-to-ER retrograde transport	125	-1.83933	-1.76892	0.00159788	-1.86574	0.00151519	-1.88332	0.00125694
R-HSA-1852241	Organelle biogenesis and maintenance	283	-1.83331	-1.91371	0.00159788	-1.84244	0.00151519	-1.74378	0.00125694
R-HSA-174154	APC/C:Cdc20 mediated degradation of Securin	60	-1.82719	-1.82945	0.00382005	-1.79517	0.00327032	-1.85695	0.00235975
R-HSA-3371556	Cellular response to heat stress	88	-1.81156	-1.79191	0.00483038	-1.89022	0.00151519	-1.75256	0.00235975
R-HSA-6796648	TP53 Regulates Transcription of DNA Repair Genes	59	-1.80614	-1.82489	0.00485908	-1.81844	0.00327032	-1.77509	0.00441117
R-HSA-68884	Mitotic Telophase/Cytokinesis	13	-1.80397	-1.7745	0.0145461	-1.81273	0.0102084	-1.82468	0.00441117
R-HSA-174048	APC/C:Cdc20 mediated degradation of Cyclin B	20	-1.8009	-1.73014	0.0274707	-1.85953	0.00428462	-1.81301	0.00905333
R-HSA-2995383	Initiation of Nuclear Envelope Reformation	13	-1.79799	-1.81124	0.00755417	-1.85759	0.00609731	-1.72513	0.0244948
R-HSA-2995410	Nuclear Envelope Reassembly	13	-1.79799	-1.81124	0.00755417	-1.85759	0.00609731	-1.72513	0.0244948
R-HSA-6804114	TP53 Regulates Transcription of Genes Involved in G2 Cell Cycle Arrest	18	-1.79755	-1.72487	0.0319098	-1.87293	0.00337294	-1.79484	0.00991739
R-HSA-162658	Golgi Cisternae Pericentriolar Stack Reorganization	14	-1.79439	-1.67472	0.0426409	-1.83626	0.00609731	-1.8722	0.00235975
R-HSA-69601	Ubiquitin Mediated Degradation of Phosphorylated Cdc25A	46	-1.7928	-1.80609	0.00661639	-1.73148	0.0137636	-1.84084	0.00235975
R-HSA-69610	p53-Independent DNA Damage Response	46	-1.7928	-1.80609	0.00661639	-1.73148	0.0137636	-1.84084	0.00235975
R-HSA-69613	p53-Independent G1/S DNA damage checkpoint	46	-1.7928	-1.80609	0.00661639	-1.73148	0.0137636	-1.84084	0.00235975
R-HSA-75067	Processing of Capped Intronless Pre-mRNA	27	-1.79089	-1.81866	0.00925963	-1.7566	0.0171322	-1.79741	0.0123005
R-HSA-2299718	Condensation of Prophase Chromosomes	49	-1.78744	-1.79232	0.00921653	-1.76636	0.00681247	-1.80365	0.00538565
R-HSA-5689603	UCH proteinases	83	-1.78728	-1.71645	0.00569682	-1.75531	0.00486731	-1.89007	0.00125694
R-HSA-174437	Removal of the Flap Intermediate from the C-strand	10	-1.7871	-1.75428	0.0208969	-1.80676	0.00890432	-1.80026	0.0063176
R-HSA-72766	Translation	239	-1.7756	-1.75908	0.00159788	-1.66639	0.00151519	-1.90132	0.00125694
R-HSA-2465910	MASTL Facilitates Mitotic Progression	10	-1.76587	-1.81047	0.00828719	-1.78036	0.0137636	-1.70679	0.0201631
R-HSA-141405	Inhibition of the proteolytic activity of APC/C required for the onset of anaphase by mitotic spindle checkpoint components	18	-1.76501	-1.73592	0.0283061	-1.76806	0.0157774	-1.79106	0.00991739
R-HSA-141430	Inactivation of APC/C via direct inhibition of the APC/C complex	18	-1.76501	-1.73592	0.0283061	-1.76806	0.0157774	-1.79106	0.00991739
R-HSA-351202	Metabolism of polyamines	54	-1.76409	-1.78915	0.00570671	-1.65797	0.0212788	-1.84515	0.00235975
R-HSA-110313	Translesion synthesis by Y family DNA polymerases bypasses lesions on DNA template	38	-1.76235	-1.82426	0.00485908	-1.75275	0.0138209	-1.71003	0.0164447
R-HSA-168254	Influenza Infection	109	-1.75845	-1.73716	0.00267696	-1.74543	0.00319546	-1.79277	0.00125694
R-HSA-3214841	PKMTs methylate histone lysines	59	-1.75408	-1.74173	0.00922199	-1.77308	0.00494351	-1.74742	0.00724411
R-HSA-187577	SCF(Skp2)-mediated degradation of p27/p21	55	-1.75245	-1.7604	0.00570671	-1.72538	0.00991637	-1.77158	0.00441117
R-HSA-429914	Deadenylation-dependent mRNA decay	52	-1.74619	-1.87147	0.00267696	-1.65777	0.0208435	-1.70934	0.0108012
R-HSA-4419969	Depolymerisation of the Nuclear Lamina	15	-1.74347	-1.7026	0.0362214	-1.8011	0.00946186	-1.7267	0.02395
R-HSA-77588	SLBP Dependent Processing of Replication-Dependent Histone Pre-mRNAs	10	-1.7417	-1.82197	0.00753678	-1.6914	0.032498	-1.71174	0.0187126
R-HSA-212165	Epigenetic regulation of gene expression	118	-1.73858	-1.76773	0.00159788	-1.68979	0.00396461	-1.75822	0.00125694
R-HSA-3700989	Transcriptional Regulation by TP53	350	-1.72857	-1.76424	0.00159788	-1.64476	0.00151519	-1.77672	0.00125694
R-HSA-9604323	Negative regulation of NOTCH4 signaling	50	-1.72181	-1.74959	0.0127172	-1.7085	0.0106429	-1.70734	0.0140463
R-HSA-2564830	Cytosolic iron-sulfur cluster assembly	13	-1.71788	-1.66128	0.0490295	-1.68591	0.035519	-1.80643	0.0063176
R-HSA-350562	Regulation of ornithine decarboxylase (ODC)	47	-1.70753	-1.71466	0.0161016	-1.66431	0.0285555	-1.74362	0.00991739
R-HSA-5610783	Degradation of GLI2 by the proteasome	55	-1.70308	-1.73312	0.0115431	-1.59578	0.034328	-1.66609	0.0159526
R-HSA-5607761	Dectin-1 mediated noncanonical NF-kB signaling	55	-1.69779	-1.71556	0.0118025	-1.64767	0.0208435	-1.73014	0.00819567
R-HSA-8854050	FBXL7 down-regulates AURKA during mitotic entry and in early mitosis	49	-1.68093	-1.69503	0.0186637	-1.6412	0.0298939	-1.70655	0.0156953
R-HSA-450408	AUF1 (hnRNP D0) binds and destabilizes mRNA	49	-1.67421	-1.6835	0.0201181	-1.61782	0.0334089	-1.7213	0.0123005
R-HSA-167172	Transcription of the HIV genome	68	-1.67383	-1.65879	0.0167604	-1.60226	0.0304469	-1.76045	0.00343018
R-HSA-5633007	Regulation of TP53 Activity	157	-1.69893	-1.72395	0.0288759	-1.84084	0.00235975	-1.53506	0.0357335
R-HSA-174084	Autodegradation of Cdh1 by Cdh1:APC/C	57	-1.66919	-1.66337	0.0201381	-1.67505	0.0159526	-1.66916	0.0201631
R-HSA-2559583	Cellular Senescence	164	-1.65742	-1.60648	0.00267696	-1.63868	0.00392001	-1.72711	0.00125694
R-HSA-180585	Vif-mediated degradation of APOBEC3G	49	-1.63551	-1.64056	0.029828	-1.58359	0.0417738	-1.68238	0.0201631
R-HSA-69615	G1/S DNA Damage Checkpoints	62	-1.60625	-1.58213	0.0376707	-1.56823	0.0372945	-1.66839	0.0164447
R-HSA-15869	Metabolism of nucleotides	96	-1.603	-1.63355	0.0116928	-1.5737	0.0212673	-1.60173	0.0115431
R-HSA-4615885	SUMOylation of DNA replication proteins	44	-1.60047	-1.53147	0.0304936	-2.44307	0.00151519	-1.6026	0.0325986
R-HSA-674695	RNA Polymerase II Pre-transcription Events	79	-1.59802	-1.56398	0.0324206	-1.55632	0.0319875	-1.67377	0.0081818
R-HSA-4839726	Chromatin organization	240	-1.59682	-1.59578	0.034328	-1.54064	0.00301399	-1.54959	0.0467891
R-HSA-8953897	Cellular responses to external stimuli	445	-1.58433	-1.54454	0.00159788	-1.5873	0.00151519	-1.62114	0.00125694
R-HSA-2262752	Cellular responses to stress	435	-1.56717	-1.5415	0.00159788	-1.56831	0.00151519	-1.5917	0.00125694
R-HSA-3247509	Chromatin modifying enzymes	240	-1.55727	-1.50515	0.00815842	-1.54064	0.00301399	-1.62602	0.00125694
R-HSA-5688426	Deubiquitination	246	-1.53454	-1.5592	0.00159788	-1.50043	0.00458103	-1.54398	0.00125694
